# Supplementary material for: Analysis of Elymus nutans seed coat development elucidates the genetic basis of metabolome and transcriptome underlying seed coat permeability characteristics
Source: Front Plant Sci. 2022 Aug 18;13:970957. doi: 10.3389/fpls.2022.970957 (PMC9437961; doi:10.3389/fpls.2022.970957)
Supplement: Supplementary file 1 [file Data_Sheet_1.XLSX]

## Sheet: All the metabolites
POS	MS2			MS1			NEG	MS2			MS1
	ID	NAME	SCORE	ID	NAME	MS1 ppm		ID	NAME	SCORE	ID	NAME	MS1 ppm
	2084	(-)-Epigallocatechin	96.9	1781	(-)-Dioxibrassinin	1		414	(-)-Camphanic acid	79.2	2235	(-)-cis-Rotenolone	-7
	1920	(9cis)-Retinal	64.4	837	(-)-Nopol	0		1290	"(+/-)9,10-dihydroxy-12Z-octadecenoic acid"	99	2536	(-)-epicatechin-3'-O-glucuronide	0
	2128	"(E)-4-[(1R,2S,3S,4R,8aS)-2,3,4-trihydroxy-2,5,5,8a-tetramethyl-3,4,4a,6,7,8-hexahydro-1H-naphthalen-1-yl]but-3-en-2-one"	68.9	1655	"(+)-cis-5,6-Dihydro-5-hydroxy-4-methoxy-6-(2-phenylethyl)-2H-pyran-2-one"	1		1938	"(+/-)-CP 55,940"	90.8	1647	(-)-erythro-Anethole glycol 1-glucoside	1
	772	"(R,S)-Anatabine"	75.7	1025	(1'R)-Nepetalic acid	1		2121	"(10Z)-6,10-Bis(hydroxymethyl)-3-methylene-2-oxo-2,3,3a,4,5,6,7,8,9,11a-decahydrocyclodeca[b]furan-4-yl methacrylate"	64.4	1287	(-)-trans-Carveol glucoside	0
	694	"1,2-Benzisothiazolin-3-one"	99.1	1985	"(2'E,4'Z,7'Z,8E)-Colnelenic acid"	1		1482	"(15Z)-9,12,13-Trihydroxy-15-octadecenoic acid"	91.4	3221	"({6-[(4,5-dihydroxy-2-{[7-hydroxy-2-(4-hydroxy-3-methoxyphenyl)-5-oxo-5H-chromen-3-yl]oxy}-6-(hydroxymethyl)oxan-3-yl)oxy]-3,4,5-trihydroxyoxan-2-yl}methyl)[hydroxy(4-hydroxyphenyl)methylidene]oxidanium"	8
	1839	19-Nortestosterone	60.3	276	"(2R*,3R*)-1,2,3-Butanetriol"	-1		1870	"(1R,3R,4S,5R)-1,3,4-trihydroxy-5-[(E)-3-(4-hydroxy-3-methoxyphenyl)prop-2-enoyl]oxycyclohexane-1-carboxylic acid"	82.2	507	"(+)-(1R,2R)-1,2-Diphenylethane-1,2-diol"	3
	2388	1-Linoleoyl glycerol	94.6	664	"(2R,3R,4R)-2-Amino-4-hydroxy-3-methylpentanoic acid"	0		35	"(2R)-2,3-Dihydroxypropanoic acid"	77.6	116	"(+)-threo-2-Amino-3,4-dihydroxybutanoic acid"	1
	1356	1-Tetradecylamine	96	2216	"(3b,6b,8a,12a)-8,12-Epoxy-7(11)-eremophilene-6,8,12-trimethoxy-3-ol"	1		1169	"(2R,3R)-2-(2,6-dihydroxyphenyl)-3,5,7-trihydroxy-2,3-dihydrochromen-4-one"	78.8	291	(+/-)-3-Hydroxynonanoic acid	5
	749	"2,2,6,6-Tetramethyl-1-piperidinol (TEMPO)"	88.9	2769	"(3R,3'R,6'R,9-cis)-beta,epsilon-Carotene-3,3'-diol"	9		1471	"(2Z)-4,6-dihydroxy-2-[(4-hydroxy-3,5-dimethoxyphenyl)methylidene]-1-benzofuran-3-one"	80.2	411	(+/-)-Sulfobutanedioic acid	3
	2254	"2,2-Dithiobis(benzothiazole)"	97.7	792	"(3R,7R)-1,3,7-Octanetriol"	1		1268	"(9Z,12Z)-6,8-Dihydroxy-9,12-octadecadienoic acid"	62.5	1477	(+/-)-threo-1-(p-Hydroxyphenyl)propylene glycol 4'-glucoside	0
	2172	"2-Amino-1,3,4-octadecanetriol"	70.3	2778	"(3S,3'R,5R,6R)-7',8'-Didehydro-3,6-epoxy-5,6-dihydro-beta,beta-carotene-3',5-diol"	1		1008	(S)-Binol	98.2	343	(1'R)-Nepetalic acid	5
	591	2-Aminonicotinic acid	84.2	1764	"(3xi,6E)-1,7-Diphenyl-6-hepten-3-ol"	1		696	(Z)-2-octylpent-2-enedioic acid	72.8	1675	"(1R,3S,4S,6R)-6,9-Dihydroxyfenchone 6-O-b-D-glucoside"	0
	2022	"2-Aminooctadec-4-yne-1,3-diol"	75.4	606	"(3Z,6Z)-3,6-Nonadien-1-ol"	1		1771	"(Z)-3-[4-methoxy-2-[(2S,3R,4S,5S,6R)-3,4,5-trihydroxy-6-(hydroxymethyl)oxan-2-yl]oxyphenyl]prop-2-enoic acid"	70.3	1109	"(2-{[3-(3,4-dihydroxy-5-methoxyphenyl)prop-2-enoyl]oxy}ethyl)trimethylazanium"	8
	1679	2'-Deoxyadenosine	99.6	2290	"(4-{5,7-dihydroxy-4-oxo-6,8-bis[3,4,5-trihydroxy-6-(hydroxymethyl)oxan-2-yl]-3,4-dihydro-2H-1-benzopyran-2-yl}phenyl)oxidanesulfonic acid"	-9		2804	"[(2S,3S,4R,5R)-4-hydroxy-2,5-bis(hydroxymethyl)-2-[(2R,3R,4S,5S,6R)-3,4,5-trihydroxy-6-(hydroxymethyl)oxan-2-yl]oxyoxolan-3-yl] (E)-3-(4-hydroxy-3-methoxyphenyl)prop-2-enoate"	71.4	3069	(20R)-Ginsenoside Rh2	1
	1774	2'-Deoxyguanosine	99.2	948	"(6E,8E)-4,6,8-Megastigmatriene"	1		350	1-(Carboxymethyl)cyclohexanecarboxylic acid	77.8	2574	"(20S,24E)-20,26-Dihydroxy-24-dammaren-3-one"	1
	806	2-Hydroxycinnamic acid	69.7	1514	"(8E,15E)-1,8,15-Heptadecatriene-11,13-diyne"	1		2757	"1-{[(3R,4S)-3-({5-[4-(2-Methyl-2-propanyl)phenyl]-1,2-oxazol-3-yl}methyl)-4-piperidinyl]acetyl}-4-piperidinecarboxamide"	67.9	1069	"(2'E,4'Z,7'Z,8E)-Colnelenic acid"	0
	992	2-Methyl-S-benzothiazole	99.5	2221	(9E)-10-nitrooctadecenoic Acid	1		352	10-HDA	78.7	2447	"(2-hydroxy-2-{9-[(3-methylbut-2-enoyl)oxy]-2-oxo-2H,8H,9H-furo[2,3-h]chromen-8-yl}propoxy)sulfonic acid"	-9
	1898	2'-O-Methyladenosine	98.9	1975	"(9Z,11E,13E,15Z)-4-Oxo-9,11,13,15-octadecatetraenoic acid"	1		1195	"11(Z),14(Z),17(Z)-Eicosatrienoic acid"	85.7	1848	"(2R,6x)-7-Methyl-3-methylene-1,2,6,7-octanetetrol 2-glucoside"	1
	1832	2-Phenylbenzimidazole-5-sulfonic acid	98.1	2105	"(R)-1-O-b-D-glucopyranosyl-1,3-octanediol"	9		1216	"11(Z),14(Z)-Eicosadienoic acid"	99.2	2792	"(3-{3,5,7-trihydroxy-6-[3,4,5-trihydroxy-6-(hydroxymethyl)oxan-2-yl]-3,4-dihydro-2H-1-benzopyran-2-yl}phenyl)oxidanesulfonic acid"	3
	1572	"3,5-di-tert-Butyl-4-hydroxybenzaldehyde"	94	1134	(R)-3-Hydroxy-5-phenylpentanoic acid	0		1068	12-Oxo phytodienoic acid	97.6	3119	"(3-{5,7-dihydroxy-4-oxo-6,8-bis[3,4,5-trihydroxy-6-(hydroxymethyl)oxan-2-yl]-4H-chromen-2-yl}phenyl)oxidanesulfonic acid"	10
	2512	"3-Hydroxy-3,5,5-trimethyl-4-(3-oxo-1-buten-1-ylidene)cyclohexyl beta-D-glucopyranoside"	61.9	1414	(R)-Bitalin A	1		1070	13(S)-HpOTrE	98.4	1434	"(3b,6b,8a,12a)-8,12-Epoxy-7(11)-eremophilene-6,8,12-trimethoxy-3-ol"	0
	1504	"3-Phenyl-2,3-dihydro-1,3-benzothiazol-2-imine"	97.5	1421	(R)-Pterosin B	0		1533	"13,14-Dihydro-15-keto Prostaglandin A2"	97.1	2660	"(3beta,17alpha,23S,24S)-17,23-Epoxy-3,24,29-trihydroxy-27-norlanost-8-en-15-one"	1
	600	4-(Methylthio) aniline	90.3	2197	(S)-[8]-Gingerol	1		1140	"13,14-Dihydro-15-keto-tetranor prostaglandin F1alpha"	93.3	129	"(3Z,6Z)-3,6-Nonadien-1-ol"	7
	643	4-Guanidinobutyric acid	77.2	1984	(S)-3-Octanol glucoside	1		1240	14(Z)-Eicosenoic acid	92.3	737	(4-ethyl-2-hydroxy-6-methoxyphenyl)oxidanesulfonic acid	6
	641	4-Indolecarbaldehyde	98.7	1036	"(S)-N-(4,5-Dihydro-1-methyl-4-oxo-1H-imidazol-2-yl)alanine"	9		1555	"16,17-Dihydroxykauran-18-oic acid"	100	2275	"(4R,5S,7R,11x)-11,12-Dihydroxy-1(10)-spirovetiven-2-one 12-glucoside"	0
	2566	"5-Henicosyl-1,3-benzenediol"	94.1	2868	(S)-Nerolidol 3-O-[a-L-Rhamnopyranosyl-(1->4)-a-L-rhamnopyranosyl-(1->2)-b-D-glucopyranoside]	3		917	16-Hydroxyhexadecanoic acid	99	2191	(E)-4'-Methylresveratrol 3-glucoside	0
	474	5-Hydroxymethyl-2-furaldehyde	84	1656	(S)-Pterosin A	1		3022	"2-(3,4-dihydroxyphenyl)-5-hydroxy-7-[(2S,3R,4S,5S,6R)-3,4,5-trihydroxy-6-[[(2R,3R,4R,5R,6S)-3,4,5-trihydroxy-6-methyloxan-2-yl]oxymethyl]oxan-2-yl]oxychromen-4-one"	62.9	1209	"(R)-1-O-b-D-glucopyranosyl-1,3-octanediol"	0
	2016	5'-S-Methyl-5'-thioadenosine	99.4	1028	(Z)-3-Methyl-3-decenoic acid	0		790	2-(5-Chloro-2-methylanilino)-2-phenylacetonitrile	82.8	474	(R)-2-Benzylsuccinate	4
	1979	5alpha-Dihydrotestosterone	61.4	319	(Z)-4-Heptenal	-2		650	"2-(8-Hydroxy-4a,8-dimethyldecahydro-2-naphthalenyl)acrylic acid"	99.2	1154	"(R)-3',7-Dihydroxy-2',4'-dimethoxyisoflavan"	8
	786	7-Hydroxycoumarine	78.4	810	1-(1-Methoxy-1-methylethyl)-4-methylbenzene	0		285	2-(Acetylamino)hexanoic acid	98.9	1142	(R)-3-Hydroxy-Octadecanoic acid	1
	1987	"9(Z),11(E),13(E)-Octadecatrienoic Acid methyl ester"	66.4	773	1-(1-Methylethenyl)-4-(1-methylethyl)benzene	1		584	2-(Methylsulfonyl)-3-(pyrazin-2-ylamino)acrylonitrile	73.5	1379	(S)-[8]-Gingerol	1
	2222	9-Nitrooleate	69.3	1447	1-(1-Propenylthio)propyl propyl disulfide	4		240	"2,3-Dihydro-1-benzofuran-2-carboxylic acid"	99.3	1022	"(S)-10,16-Dihydroxyhexadecanoic acid"	1
	1999	"9-Oxo-10(E),12(E)-octadecadienoic acid"	87.9	1866	1-(4-Hydroxy-3-methoxyphenyl)-3-decanone	1		264	"2,4,6-Trihydroxyacetophenone"	95.9	679	"(S)-3,4-Dihydroxybutyric acid"	2
	1986	"9S,13R-12-Oxophytodienoic acid"	94.4	1370	"1-(6Z,9Z,12Z,15Z-octadecatetraenoyl)-glycero-3-phosphate"	-5		196	"2,4-Dihydroxybenzoic acid"	74.8	1067	(S)-3-Octanol glucoside	1
	378	Acetophenone	68.7	1095	"1-(Hydroxymethyl)-5,5-dimethyl-2,4-imidazolidinedione"	1		577	"2,5-di-tert-Butylhydroquinone"	93.2	469	(S)-3-Sulfonatolactate	0
	562	Adenine	97.6	971	1-(Isothiocyanatomethyl)-4-methoxybenzene	1		1992	"2-[(2S,3R,4S,5R)-3,4-Dihydroxy-5-{[(isopropylcarbamoyl)amino]methyl}tetrahydro-2-furanyl]-N-[2-(dimethylamino)ethyl]acetamide"	91.7	1203	(S)-5-Diphosphomevalonic acid	5
	1773	Adenosine	99.9	1065	1-(Malonylamino)cyclopropanecarboxylic acid	0		754	"2-[(2S,4aR,8aS)-2-Hydroxy-4a-methyl-8-methylenedecahydro-2-naphthalenyl]acrylic acid"	86.5	425	(S)-9-Hydroxy-10-undecenoic acid	4
	2239	Aflatoxin G2	82	2662	"1,2-Di-(9Z,12Z,15Z-octadecatrienoyl)-3-(Galactosyl-alpha-1-6-Galactosyl-beta-1)-glycerol"	5		755	"2-[(2S,4aR,8aS)-2-hydroxy-4a-methyl-8-methylidene-3,4,5,6,7,8a-hexahydro-1H-naphthalen-2-yl]prop-2-enoic acid"	76.3	1525	"(S)-a-Amino-2,5-dihydro-5-oxo-4-isoxazolepropanoic acid N2-glucoside"	-5
	1220	Ala-Leu	75.7	898	"1,2-Dihydro-1,1,6-trimethylnaphthalene"	0		1918	"2-[2-[(Z)-pent-2-enyl]-3-[3,4,5-trihydroxy-6-(hydroxymethyl)oxan-2-yl]oxycyclopentyl]acetic acid"	82.6	3122	(S)-Nerolidol 3-O-[a-L-Rhamnopyranosyl-(1->4)-a-L-rhamnopyranosyl-(1->2)-b-D-glucopyranoside]	0
	2113	albocycline	61.2	304	"1,3-Octadiene"	-2		2737	"2-[3,8-Dihydroxy-8-(hydroxymethyl)-3-methyl-2-oxodecahydro-5-azulenyl]-2-propanyl hexopyranoside"	72.6	361	(Z)-1-(Methylthio)-5-phenyl-1-penten-3-yne	-9
	943	Allantoic acid	79.6	2739	"1,4-beta-D-Glucan"	1		1364	"20-Hydroxy-(5Z,8Z,11Z,14Z)-eicosatetraenoic acid"	99.2	346	(Z)-3-Methyl-3-decenoic acid	5
	2353	Andrographolide	97.5	868	"1,4-Ipomeadiol"	1		188	2-Anisic acid	69.4	2092	[3-hydroxy-1-(7-methoxy-2-oxo-2H-chromen-6-yl)-3-methylbutoxy]sulfonic acid	-6
	1973	Argininosuccinic acid	92.4	2131	"1,7-Dimethylguanosine"	3		40	2-Furoic acid	70.2	1978	"[6]-Gingerdiol 3,5-diacetate"	7
	1994	Aspartame	69.5	2099	"1,N2-propanodeoxyguanosine"	5		117	2-Methylbenzoic acid	88.5	3384	[Gallocatechin(4alpha->8)]2catechin	0
	1369	Atrazine	97	1343	10-Undecenyl acetate	1		471	2-Naphthalenesulfonic acid	60.9	813	"{[2,3,4-trihydroxy-5-(hydroxymethyl)oxolan-2-yl]methoxy}sulfonic acid"	-2
	560	Benzothiazole	99.9	1194	11-nitro-1-undecene	0		29	2-Oxobutyric acid	63.1	2743	"{[6-(5,7-dihydroxy-4-oxo-2-phenyl-3,4-dihydro-2H-1-benzopyran-8-yl)-3,4,5-trihydroxyoxan-2-yl]methoxy}sulfonic acid"	-1
	360	Betaine	98.1	2126	12(13)Ep-9-KODE	1		148	2-Oxoglutaric acid	95.2	2313	"{4-[1-hydroxy-3-(5-methoxy-2,2-dimethyl-2H-chromen-6-yl)propyl]phenyl}oxidanesulfonic acid"	-6
	1617	Bis(2-ethylhexyl) amine	96.8	1893	12S-HHT	1		2321	"3-(3,4-dihydroxyphenyl)-5,7-dihydroxy-6,8-bis(3-methylbut-2-enyl)chromen-4-one"	72.7	2520	"{4-[3-(4,5-dihydroxy-7-methoxy-2,2-dimethyl-3,4-dihydro-2H-1-benzopyran-6-yl)-3-oxoprop-1-en-1-yl]phenyl}oxidanesulfonic acid"	-10
	2520	Bis(2-ethylhexyl) phthalate	99.4	2213	"13,14-dihydroxy-9-oxo-8,17-dioxatetracyclo[8.7.0.02,?.011,1?]heptadeca-1(10),2(7),3,5,11(16),12,14-heptaen-5-yl acetate"	1		855	3-(Acetylamino)-5-ethyl-1-adamantanecarboxylic acid	96.6	2602	"1-(11Z,14Z-eicosadienoyl)-glycero-3-phosphate"	0
	2464	Bis(2-ethylhexyl)adipate	98.3	2139	13-L-Hydroperoxylinoleic acid	1		1985	"3-(tert-Butyl)-N-[4-(2,3-dihydroimidazo[2,1-b][1,3]thiazol-6-yl)phenyl]-1-methyl-1H-pyrazole-5-carboxamide"	70.1	1800	"1-(3,4-Dimethoxyphenyl)-1,2-ethanediol 1-O-b-D-glucoside"	0
	2587	Bis(4-ethylbenzylidene)sorbitol	98.9	1998	13-OxoODE	1		2522	"3,5-dihydroxy-2-(4-hydroxyphenyl)-7-[3,4,5-trihydroxy-6-(hydroxymethyl)oxan-2-yl]oxy-2,3-dihydrochromen-4-one"	64.3	1021	"1-(3-Methoxy-4-hydroxy)-phenyl-6,7-dihydroxy-isochroman"	9
	1914	Cetrimonium	99.3	2013	13S-hydroxyoctadecadienoic acid	1		660	"3,5-di-tert-Butyl-4-hydroxybenzyl alcohol"	94.5	2098	1-(3-Methyl-2-butenoyl)-6-apiosylglucose	0
	1894	Chaulmoogric Acid	74.6	2218	15beta-Hydroxydesogestrel	1		2898	"3-[2-(1,3-Benzodioxol-5-yl)-7-methoxy-1-benzofuran-5-yl]-3-hydroxypropyl hexopyranoside"	70.4	961	1-(4-Hydroxy-3-methoxyphenyl)-3-decanone	0
	262	Choline	96.2	2264	"15-Keto-13,14-dihydroprostaglandin A2"	1		1787	3-[2-(beta-D-Glucopyranosyloxy)-4-methoxyphenyl]propanoic acid	69.7	2408	"1-(6Z,9Z,12Z-octadecatrienoyl)-glycero-3-phosphate"	1
	2410	Citroflex 4	94.5	1695	"18-Nor-4(19),8,11,13-abietatetraene"	1		187	3-Methylsalicylic acid	98.9	1189	1-(beta-D-Glucopyranosyloxy)-3-octanone	1
	2561	Citroflex A-4	97.9	2418	"19,20-DiHDPA"	1		440	3-tert-Butyladipic acid	83.5	1521	1-(sn-Glycero-3-phospho)-1D-myo-inositol	1
	651	Coumarin	61.6	2454	19-Hydroxy-PGE2	7		90	3-Ureidopropionic acid	77.8	802	"1,1'-(Tetrahydro-6a-hydroxy-2,3a,5-trimethylfuro[2,3-d]-1,3-dioxole-2,5-diyl)bis-ethanone"	1
	499	D-(+)-Pipecolinic acid	89.6	1850	19-Norandrosterone	1		1455	4-Acetyl-3-hydroxy-5-methylphenyl beta-D-glucopyranoside	97.2	713	"1,11-Undecanedicarboxylic acid"	2
	341	D-(+)-Proline	99.8	2219	1-Acetoxy-2-hydroxy-16-heptadecen-4-one	1		241	4-Coumaric acid	87.5	1991	"1,2,10-Trihydroxydihydro-trans-linalyl oxide 7-O-beta-D-glucopyranoside"	8
	497	D-(+)-Pyroglutamic Acid	93.9	2206	1-Acetoxy-2-hydroxy-16-heptadecyn-4-one	1		1428	4-Dodecylbenzenesulfonic acid	98.9	3233	"1,26-Hexacosanediol diferulate"	4
	886	Decanamide	81	1834	1b-Furanoeudesm-4(15)-en-1-ol acetate	10		79	4-Oxoproline	98.7	3301	"1,4-b-D-Mannan"	1
	1112	DEET	99.3	1687	1-Hydroxyepiacorone	1		2953	"5,7-dihydroxy-2-(4-hydroxyphenyl)-8-[3,4,5-trihydroxy-6-(hydroxymethyl)oxan-2-yl]-6-(3,4,5-trihydroxyoxan-2-yl)chromen-4-one"	66.4	269	"1,4-Ipomeadiol"	6
	2154	Dibutyl sebacate	95.1	1515	1-Isobutanol	-8		1365	"5-[(3Z)-5-Hydroxy-3-methyl-3-penten-1-yl]-1,4a-dimethyl-6-methylenedecahydro-1-naphthalenecarboxylic acid"	98.7	1527	"1,5-Dibutyl methyl hydroxycitrate"	0
	725	Diethyl phosphate	89.9	1103	1-Isothiocyanato-4-phenylbutane	1		1341	"5-[(Z)-Pentadec-8-enyl]benzene-1,3-diol"	71.7	1421	"1,5-Dihydroxy-3-methoxy-2-prenylxanthone"	1
	1448	Diethyl phthalate	99.3	1678	1-Isothiocyanato-7-(methylsulfinyl)heptane	0		1508	"5-[2-(3-Furyl)ethyl]-8a-(hydroxymethyl)-5,6-dimethyl-3,4,4a,5,6,7,8,8a-octahydro-1-naphthalenecarboxylic acid"	80.2	1244	"1,7-Dimethylguanosine"	0
	2068	Dihydrosphingosine	90.7	1225	1-Isothiocyanato-7-(methylthio)heptane	5		57	5-Aminovaleric acid	91.6	1199	"1,N2-propanodeoxyguanosine"	5
	1864	Diisobutylphthalate	99.5	1403	1-Isothiocyanato-8-(methylthio)octane	4		92	6-Hydroxycaproic acid	92.8	1658	"10,20-Dihydroxyeicosanoic acid"	1
	2043	Diosmetin	98.4	791	1-Phenyl-1-pentanone	1		688	"7-(2-hydroxypropan-2-yl)-1,4a-dimethyl-2,3,4,5,6,7,8,8a-octahydronaphthalen-1-ol"	68.4	2651	10-Formyltetrahydrofolate	1
	858	Diphenylamine	98.2	2417	"2-(3,4-dimethoxyphenyl)-5,7,8-trihydroxy-3-methoxy-3,4-dihydro-2H-1-benzopyran-4-one"	-10		837	"9-(2,3-dihydroxypropoxy)-9-oxononanoic acid"	81.6	805	10-Hydroxymyristic acid methyl ester	1
	49	DL-Alanine	76.8	2044	2-(3-Hydroxyphenyl)ethanol 1'-glucoside	9		985	"9(Z),11(E)-Conjugated linoleic acid"	99.4	2356	"11,13-Dihydrotaraxinic acid glucosyl ester"	-9
	485	DL-Coniine	77.5	642	2-(4-Methyl-3-pentenyl)anthraquinone	0		2033	AB-CHMINACA metabolite M6	61.8	1233	12(13)Ep-9-KODE	0
	374	DL-Homoserine	91.3	2019	2-(4-Methyl-5-thiazolyl)ethyl decanoate	-8		1163	Abietic acid	94.6	1868	12alpha-Hydroxyerosone	7
	2297	Docosanamide	86.5	2491	2-(Arabinosylamino)-3-(glucosylamino)propanenitrile	8		149	Adipic acid	99.4	2072	12-Ketodeoxycholic acid	0
	2242	Docosapentaenoic acid	64.6	1612	2-(Ethylsulfinylmethyl)phenyl methylcarbamate	-9		1179	Aleuretic Acid	61.3	849	"12-Oxo-2,3-dinor-10,15-phytodienoic acid"	1
	1256	D-Panthenol	75.8	1120	2-(Methylthiomethyl)-3-phenyl-2-propenal	1		205	ALLANTOIN	86.4	1790	"13,14-Dihydro PGF-1a"	1
	272	D-Serine	73.4	1012	"2,2,7,7-Tetramethyl-1,6-dioxaspiro[4.4]non-3-ene"	0		710	Arabinofuranosyluracil	83.7	1418	"13,14-dihydroxy-9-oxo-8,17-dioxatetracyclo[8.7.0.02,?.011,1?]heptadeca-1(10),2(7),3,5,11(16),12,14-heptaen-5-yl acetate"	3
	2038	D-Sphingosine	85.4	986	"2,2,7,7-Tetramethyl-1,6-dioxaspiro[4.4]nona-3,8-diene"	1		2267	Asperuloside	63.6	2458	13'-Carboxy-gamma-tocotrienol	1
	2070	Eicosapentaenoic acid	82.6	799	"2,3,6,7-Tetrahydro-7-methylcyclopent[b]azepin-8(1H)-one"	0		1435	Avocadyne Acetate	79.4	1629	13-Hydroxy-9-methoxy-10-oxo-11-octadecenoic acid	1
	1971	Epicatechin	98.7	575	"2,3,6-Trimethylphenol"	0		363	Azelaic acid	98	2498	13'-Hydroxy-alpha-tocopherol	1
	2289	Erucamide	93.9	2124	"2,3-Dehydrosalvipisone"	2		1352	barceloneic acid A	67.5	1269	13-L-Hydroperoxylinoleic acid	0
	2666	Folinic acid	61.5	2261	"2,4,12-Octadecatrienoic acid isobutylamide"	1		72	Benzoic acid	98.1	1087	13-OxoODE	1
	1823	Galaxolidone	95.2	2247	"2,4,5-trihydroxy-5-(methylamino)-3,4-diphenylpentanoic acid"	-10		319	Caffeic acid	94.9	1577	"14,15-DiHETrE"	0
	261	Gamma-Aminobutyric Acid	86.1	367	"2,4,6-Octatriyn-1-ol"	1		664	CAPSO	76.9	1531	"15-Keto-13,14-dihydroprostaglandin A2"	1
	1734	gamma-Glutamylleucine	94.9	1238	"2,4-Di-tert-butylphenol"	0		1040	Catechin	97.1	914	16-Hydroxy hexadecanoic acid	1
	1862	gamma-Glutamylmethionine	69.6	1503	"2,5-Dichloro-4-oxohex-2-enedioate"	-2		82	Citraconic acid	94.1	1957	18-Hydroxycortisol	7
	1841	Glu-Gln	80.3	733	"2,5-Furandicarboxylic acid"	0		381	Citric acid	98.3	1436	1-Acetoxy-2-hydroxy-16-heptadecen-4-one	1
	926	Gly-Val	76.5	2064	"2,6 Dimethylheptanoyl carnitine"	1		1831	Corchorifatty acid F	97.9	1399	1-Acetoxy-2-hydroxy-16-heptadecyn-4-one	1
	696	Guanine	96.1	1126	"2,6-Diisopropyl-3-methylphenol"	0		1686	"CP 47,497-C9-homolog"	90.9	2344	1-heptadecanoyl-glycero-3-phosphate	1
	1705	Hexadecanamide	94.6	1158	"2,6-Dimethoxy-4-propylphenol"	0		9	Crotonic acid	100	2466	"1-hydroxy-2-{9-[(3-methylbut-2-enoyl)oxy]-2-oxo-2H,8H,9H-furo[2,3-h]chromen-8-yl}propan-2-yl 3-methylbut-2-enoate"	5
	975	Homo-anatoxin	84.2	1438	"2,6-Di-tert-butylbenzoquinone"	1		703	Cytidine	60.4	2907	1-Hydroxy-3-methoxy-7-primeverosyloxyxanthone	-10
	572	Hypoxanthine	61.5	2860	"2',7-Dihydroxy-4'-methoxy-8-prenylflavan 2',7-diglucoside"	0		382	D-(-)-quinic acid	73.9	2370	1-Isomangostin hydrate	6
	1782	Inosine	65.2	1699	"2-{[hydroxy(4-hydroxy-3,5-dimethoxyphenyl)methylidene]amino}acetic acid"	1		593	D-(+)-Galactose	61	447	1-Isothiocyanato-7-(methylthio)heptane	8
	594	Isophorone	91.4	2589	"24,25-Dihydroxyvitamin D"	2		592	D-(+)-Glucose	60.9	792	"1-Methoxy-1-(2,4,5-trimethoxyphenyl)-2-propanol"	1
	1087	Kynurenic acid	97.4	2562	24-Hydroxycholesterol	1		104	D-(+)-Malic acid	99.2	1423	1-Methoxy-3-(4-hydroxyphenyl)-2E-propenal 4'-glucoside	1
	680	L-(-)-Methionine	99.2	1537	"2-amino-4-({1-[(carboxymethyl)-C-hydroxycarbonimidoyl]-2-[(2,3-dihydroxy-1-phenylpropyl)sulfanyl]ethyl}-C-hydroxycarbonimidoyl)butanoic acid"	2		960	Dibutyl phthalate	86.6	1758	1-Methoxyphaseollidin	-8
	927	L-(+)-Arginine	90	1895	"2-amino-4-({1-[(carboxymethyl)-C-hydroxycarbonimidoyl]-2-{[1-(6,7-dimethoxy-2H-1,3-benzodioxol-5-yl)-1,3-dihydroxypropan-2-yl]sulfanyl}ethyl}-C-hydroxycarbonimidoyl)butanoic acid"	-9		678	Dinoterb	97.9	989	1-Methylinosine	6
	537	L(+)-Ornithine	99.1	2759	2-amino-4-({1-[(carboxymethyl)-C-hydroxycarbonimidoyl]-2-{[2-hydroxy-3-(4-hydroxy-2-methoxyphenyl)-1-phenylpropyl]sulfanyl}ethyl}-C-hydroxycarbonimidoyl)butanoic acid	9		3049	Diosmin	72.4	1044	1-Octen-3-yl glucoside	0
	781	L-2-Aminoadipic acid	93.2	375	2-Aminoacrylic acid	0		2395	DL-alpha-Tocopherol	98.5	2324	1-Octen-3-yl primeveroside	1
	543	L-Aspartic acid	97.8	2432	2-Arachidonyl Glycerol ether	0		87	DL-beta-Leucine	93.6	2464	1-O-E-Cinnamoyl-(6-arabinosylglucose)	-5
	1535	Leucylproline	96.8	1304	2-Decylfuran	0		619	Dodecanedioic acid	91.5	1772	1-O-Feruloylglucose	-9
	659	L-Glutamic acid	94.5	364	2-Diethylaminoethanol	8		861	Dodecyl sulfate	99.8	2027	1-O-Sinapoylglucose	0
	528	L-Isoleucine	99.8	579	2-Furancarboxaldehyde	1		389	D-sorbosonic acid	89.7	1657	"1-Phenyl-1,3-heptadecanedione"	1
	654	L-Lysine	92.5	85	2-Furanmethanol	-4		1532	ent-prostaglandin E2	63.7	1904	"1-Phenyl-1,3-nonadecanedione"	1
	995	L-Tyrosine	98.8	1397	2-Hexyl-3-phenyl-2-propenal	0		1186	Epigallocatechin	69.6	2818	1-Stearoylglycerophosphoserine	1
	1155	L-Tyrosine methyl ester	89.3	1169	2-Hydroxy-3-methyl-9H-carbazole	4		310	esculetin	74.4	1711	"2-(2,5-dihydroxy-4-methoxyphenyl)-3,5,6,7-tetrahydroxy-3,4-dihydro-2H-1-benzopyran-4-one"	-4
	361	L-Valine	99.7	2337	2-Hydroxy-6-pentadecylbenzoic acid	1		794	Ethyl myristate	99.6	2696	"2-(2,5-dihydroxy-4-methoxyphenyl)-6-[3,4,5-trihydroxy-6-(hydroxymethyl)oxan-2-yl]-3,4-dihydro-2H-1-benzopyran-3,5,7-triol"	1
	1449	Monobutyl phthalate	98.7	787	2-Hydroxyadipic acid	1		52	Fumaric acid	98.7	1137	2-(3-Hydroxyphenyl)ethanol 1'-glucoside	1
	2394	Monoolein	87.8	1011	2-Hydroxyfluorene	-2		195	Gentisic acid	89.3	1969	2-(Arabinosylamino)-3-(glucosylamino)propanenitrile	5
	365	"N,N-Diethylethanolamine"	93	710	"2-Isopropyl-1,4-benzenediol"	1		405	Gluconic acid	89.2	672	"2,2,4,4,-Tetramethyl-6-(1-oxopropyl)-1,3,5-cyclohexanetrione"	2
	504	"N,N-Diisopropylethylamine (DIPEA)"	81.3	254	2-Ketobutyric acid	0		150	Glutamine (D)	74	1355	"2,3-Dihydro-2,3-dihydroxy-4-(4-methoxyphenyl)-1H-phenalen-1-one"	7
	380	"N,N-Dimethylaniline"	87.9	640	2-Keto-glutaramic acid	1		1690	GW 9508	93.1	1286	"2,3-Dihydroxyvaleric acid"	1
	6	"N,N-Dimethylformamide"	92.9	2163	2-Methoxyestradiol-3-methylether	1		1131	Hispidulin	95.3	1627	"2,3-Dinor-6-keto-prostaglandin F1 a"	1
	974	N-acetyltyramine	60.2	758	2-Methoxynaphthalene	0		183	Hydrocinnamic acid	92.5	2314	"2',4',6'-Trihydroxydihydrochalcone 2'-glucoside"	1
	1835	Nandrolone	61.4	5	"2-methyl-1,3-thiazolidine-2-carboxamide"	1		83	Itaconic acid	94.4	562	"2,4-Diamino-6,7-dimethoxyquinazoline"	9
	1662	N-Desmethyltramadol	83.9	1123	2-Methyl-1-phenyl-2-propanyl acetate	0		494	Jasmonic acid	97.2	1134	"2',4-Dihydroxy-4',6'-dimethoxychalcone"	8
	396	Nicotinic acid	99.2	518	2-Methyl-3-ketovaleric acid	0		12	L-(+)-Lactic acid	99.7	1736	"2,5-dihydroxy-4-methoxy-3-(3,4,5-trihydroxybenzoyloxy)benzoic acid"	-4
	1901	Oleamide	96	574	2-Methylerythritol	1		1406	Labdanolic acid	82.6	2312	"2,5-Dimethyl-1,4-dithiane-2,5-diol"	6
	2209	Oleoyl ethanolamide	96.9	794	2-O-a-L-Fucopyranosyl-galactose	8		1937	Lithocholic Acid	61.5	1529	"2,6-Dimethyl-7-octene-1,6-diol 8-O-glucoside"	0
	2035	Palmitoyl ethanolamide	91	2630	2-Octenoylcarnitine	1		231	Meglutol	84.8	3110	"2',7-Dihydroxy-4'-methoxy-8-prenylflavan 2',7-diglucoside"	-2
	1430	Pantothenic acid	91.3	91	2-Piperidinone	-5		53	Methyl acetoacetate	86.2	259	"2,8-Dihydroxyadenine"	-2
	669	p-Coumaraldehyde	76.9	34	2-Pyrrolidinone	-7		89	Methylsuccinic acid	96.1	748	"2-[(5-Methylsulfinyl)-4-penten-2-ynylidene]-1,6-dioxaspiro[4.4]non-3-ene"	-8
	1595	PEG n5	99.1	515	2-Thiophenemethanethiol	-9		492	MUCIC ACID	86.7	1491	"2-[Octahydro-4,7-dimethyl-1-oxocyclopenta[c]pyran-3-yl]nepetalactam"	1
	1903	PEG n6	93.5	2467	"3-(3,4-dimethoxyphenyl)-N-[2-(1-hydroxy-3-methoxy-4-oxocyclohexa-2,5-dien-1-yl)ethyl]prop-2-enimidic acid"	0		615	Myristic acid	98.1	2298	"24,25-Dihydroxyvitamin D"	1
	2215	PEG n7	75.8	1548	"3,3'-Dithiobis[4,5-dihydro-2-methylfuran]"	4		1086	Myristyl sulfate	99.7	2412	24-Hydroxycalcitriol	1
	2171	Phytosphingosine	89.9	1698	"3,4,5-trihydroxy-6-[4-hydroxy-5-(methoxymethyl)-2-(3,5,7-trihydroxy-3,4-dihydro-2H-1-benzopyran-2-yl)phenoxy]oxane-2-carboxylic acid"	-7		2675	"N-({(2R,4S,5R)-5-[3-(3,4-Dimethoxyphenyl)-1-methyl-1H-pyrazol-5-yl]-1-azabicyclo[2.2.2]oct-2-yl}methyl)-2,2-dimethylpropanamide"	76.2	2180	24-Hydroxycholesterol	1
	501	Pipecolic acid	86.3	867	"3,4-Dihydroxyphenylglycol"	1		2724	"N-({(2R,4S,5R)-5-[3-(3,4-Dimethoxyphenyl)-1-methyl-1H-pyrazol-5-yl]-1-azabicyclo[2.2.2]oct-2-yl}methyl)-2-ethylbutanamide"	79.2	3183	"2-amino-4-({1-[(carboxymethyl)-C-hydroxycarbonimidoyl]-2-{[5,9-dihydroxy-8,8-dimethyl-6-(2-methylpropanoyl)-2-oxo-4-phenyl-2H,8H,9H,10H-pyrano[2,3-h]chromen-10-yl]sulfanyl}ethyl}-C-hydroxycarbonimidoyl)butanoic acid"	-3
	1668	PPG n4	98.9	1811	"3,5,7-trihydroxy-2-(3-hydroxyphenyl)-1lambada-chromen-1-ylium"	9		2508	"N-({(2R,4S,5R)-5-[3-(4-Fluorophenyl)-1-methyl-1H-pyrazol-5-yl]-1-azabicyclo[2.2.2]oct-2-yl}methyl)-4-methoxybenzamide"	74	2778	2'-Apo-beta-carotenal	4
	2114	PPG n5	95.7	2629	"3,5-Dihydroxyphenyl 1-O-(6-O-galloyl-beta-D-glucopyranoside)"	7		2777	"N-[(1S,2S,8S,8aS)-8-Hydroxy-7-{(2S)-1-[(2R)-2-(methoxymethyl)-1-pyrrolidinyl]-1-oxo-2-propanyl}-1,4a-dimethyldecahydro-2-naphthalenyl]-5-pyrimidinecarboxamide"	65.3	1838	2-Arachidonyl Glycerol ether	0
	2776	Procyanidin B1	65.7	1385	3-[4-Hydroxy-3-(3-methyl-2-butenyl)phenyl]-2-propenal	0		665	"N1-(9,10-Dihydrophenanthren-2-yl)acetamide"	88.6	1963	2-Arachidonylglycerol	1
	1534	Prolylleucine	83.7	2076	"3a,16b-Dihydroxyandrostenone"	1		466	N-Acetyl-L-phenylalanine	60.1	697	2-Carboxy-4-dodecanolide	2
	1913	Stearamide	97	337	3-Amino-2-piperidone	1		580	N-Acetyl-L-tyrosine	88.4	3321	"2-Decaprenyl-6-methoxy-3-methyl-1,4-benzoquinone"	-7
	492	Sulcatol	70.4	2336	"3b,15b,17a-Trihydroxy-pregnenone"	1		1607	N-Acetylsphingosine	64.8	962	"2-ethyl-1,5-dimethyl-3,3-diphenylpyrrolinium (EDDP)"	-1
	1552	tert-Butyl N-[1-(aminocarbonyl)-3-methylbutyl]carbamate	88.6	2634	3-beta-Hydroxy-4-beta-methyl-5-alpha-cholest-7-ene-4-alpha-carboxylate	1		1856	Nervonic acid	94.7	91	2-Hydroxy-3-methylpentanoic acid	10
	1959	Testosterone	60.2	2754	"3-cis-Hydroxy-b,e-Caroten-3'-one"	1		1065	Octyl glucoside	85.6	230	2-Hydroxyadipic acid	6
	1398	Texanol	88.8	644	3-Dehydroxycarnitine	0		991	Oleic acid	99.2	2287	2-Hydroxybenzaldehyde O-[xylosyl-(1->6)-glucoside]	0
	1753	Thiamine	98.6	317	3-Furoic acid	-3		1121	Ostruthin	85.9	3010	2-Hydroxyestrone-1-S-glutathione	1
	475	Thymine	86	93	3-Hexanone	-4		457	Panthenol	71.2	2043	2-Hydroxymyristoylcarnitine	0
	1066	trans-3-Indoleacrylic acid	92.4	627	3-Hexenedioic acid	0		221	Pimelic acid	94.3	304	2-Isopropylmalic acid	6
	1763	Tributyl phosphate	97.6	2527	"3-Hydroxy-10'-apo-b,y-carotenal"	1		1340	Prostaglandin F2alpha 1-11-lactone	99.2	1039	2-Keto-glutaramic acid	0
	1039	Tributylamine	99.5	2517	3-Hydroxy-1-phenyl-1-eicosanone	2		11	Pyruvic acid	99.3	825	2-Methoxyacetaminophen sulfate	1
	318	Uracil	98.5	2328	3-Hydroxy-1-phenyl-1-heptadecanone	1		123	Salicylic acid	99.7	1313	2-Methoxyestradiol-3-methylether	0
	1627	Uridine	91.3	371	"3-Hydroxy-2-methyl-[R-(R,S)]-butanoic acid"	1		997	Stearic acid	99	1138	2-Methoxyestrone	1
	590	Urocanic acid	95.1	2582	3-Hydroxy-9-hexadecenoylcarnitine	1		288	Suberic acid	98.2	815	2-Methoxystypandrone	10
	2308	alpha-Lactose	76	1742	3-Hydroxyisovalerylcarnitine	6		30	Succinic semialdehyde	70	84	2-Methyl-3-ketovaleric acid	10
				2557	3-hydroxypentadecanoyl carnitine	1		248	Terephthalic acid	97.2	212	2-Methylbutyrylglycine	7
				2469	3-hydroxytridecanoyl carnitine	1		888	trans-10-Heptadecenoic acid	99.8	459	2-Methylcitric acid	3
				2318	3-hydroxyundecanoyl carnitine	1		168	trans-Cinnamic acid	72.2	277	2-Octenedioic acid	6
				533	3-Methyl sulfolene	0		1141	Tretinoin	96.2	2734	2-O-Galloylsucrose	-4
				498	3-Methylene-indolenine	0		42	UDP-N-acetylglucosamine	86.7	312	2-O-Methyl-L-fucose	6
				1505	3-Nitrotyrosine	-6		189	Vanillin	75.3	503	2-Oxo-3-hydroxy-4-phosphobutanoic acid	3
				2917	3-O-Sulfogalactosylceramide (d18:1/18:0)	8		182	Xylose	72.6	1788	2-Phenylaminoadenosine	4
				1055	3-Oxodecanoic acid	0		981	alpha-Aspartylphenylalanine	88.5	994	2-Phenylethyl beta-D-glucopyranoside	1
				1808	3-Oxohexadecanoic acid	1		963	alpha-Eleostearic acid	98.8	681	"3-(3,4,5-Trimethoxyphenyl)propanoic acid"	2
				2030	3-Oxooctadecanoic acid	1		785	delta2-cis-Hexadecenoic acid	99.5	252	3-(3-Hydroxyphenyl)propanoic acid	6
				923	3-Propylidene-1(3H)-isobenzofuranone	0					1947	"3-(4-hydroxy-3,5-dimethoxyphenyl)-1-(2,4,6-trihydroxy-3-methoxyphenyl)propane-1,2-dione"	6
				1466	"4-(2-Amino-3-hydroxyphenyl)-2,4-dioxobutanoic acid"	-3					2785	"3-(4-Hydroxy-3-methoxyphenyl)-1,2-propanediol 2-O-(galloyl-glucoside)"	1
				563	4-(Hydroxymethyl)benzenediazonium(1+)	-2					674	"3-(6-hydroxy-7-methoxy-2H-1,3-benzodioxol-5-yl)propanoic acid"	2
				1787	"4,11,13,15-Tetrahydroridentin B"	0					1862	"3, 5-Tetradecadiencarnitine"	1
				345	"4,7-Dihydro-5-(4-methyl-3-pentenyl)-1,2,3-trithiepin"	1					3098	"3,4,5-trihydroxy-6-({4-hydroxy-2-methyl-6-[(3,4,5,6-tetrahydroxyoxan-2-yl)methoxy]-5-[(3,4,5-trihydroxy-6-methyloxan-2-yl)oxy]oxan-3-yl}oxy)oxane-2-carboxylic acid"	1
				2232	"4,8 Dimethylnonanoyl carnitine"	1					2093	"3,4,5-trihydroxy-6-({8-hydroxy-2-oxo-2H-furo[2,3-h]chromen-4-yl}oxy)oxane-2-carboxylic acid"	6
				2047	"4-[(1E)-1,2-diphenylbut-1-en-1-yl]phenol"	1					1305	"3,4,5-trihydroxy-6-(2-hydroxy-3-methoxyphenoxy)oxane-2-carboxylic acid"	0
				779	"4-Acetylimidazo[4,5-c]pyridine"	-8					667	"3,4,5-trihydroxy-6-(2-hydroxyethoxy)oxane-2-carboxylic acid"	2
				2603	"4alpha-Formyl-4beta-methyl-5alpha-cholesta-8,24-dien-3beta-ol"	2					2736	"3,4,5-trihydroxy-6-[(14-hydroxy-3-methyl-1,7-dioxo-3,4,5,6,7,8,9,10-octahydro-1H-2-benzoxacyclotetradecin-16-yl)oxy]oxane-2-carboxylic acid"	-4
				2550	4a-Methylzymosterol	1					2046	"3,4,5-trihydroxy-6-[2-hydroxy-4-(2-hydroxy-3-methoxy-3-oxopropyl)phenoxy]oxane-2-carboxylic acid"	0
				30	4-Hydroxy-2-butenoic acid gamma-lactone	-6					2761	"3,4,5-trihydroxy-6-[4-(5-hydroxy-7-methoxy-8-methyl-4-oxo-4H-chromen-3-yl)-2-methoxyphenoxy]oxane-2-carboxylic acid"	0
				1023	4-Hydroxy-3-prenylbenzoic acid glucoside	0					2234	"3,4,5-trihydroxy-6-{[3-(4-methoxy-1-benzofuran-5-yl)-3-oxopropanoyl]oxy}oxane-2-carboxylic acid"	6
				589	4-Hydroxybenzoic acid	1					1867	"3,4,5-trihydroxy-6-{[3-(hydroxymethyl)-1-oxo-1H-isochromen-7-yl]oxy}oxane-2-carboxylic acid"	-3
				1037	4-Hydroxydiphenylamine	0					2802	"3,4,5-trihydroxy-6-{2-hydroxy-4-[(1E)-3-oxo-3-[(3,4,5,6-tetrahydroxyoxan-2-yl)methoxy]prop-1-en-1-yl]phenoxy}oxane-2-carboxylic acid"	-7
				740	4-Hydroxynonenal	0					668	"3,4,5-Trimethoxycinnamic acid"	2
				1897	4-Hydroxyphenylacetylglutamic acid	-2					127	"3,4-Dihydroxybenzylamine"	9
				984	4-Hydroxyphenylpyruvic acid	1					1725	"3,4-Dimethyl-5-pentyl-2-furanundecanoic acid"	1
				526	4-Hydroxyproline	1					2535	"3,4-Hexahydroxydiphenoylarabinose"	5
				1136	4-Hydroxypropofol	0					745	"3,5-Dichloro-4-hydroxy-2-methoxy-6-methylbenzoic acid"	5
				946	4-Methyl-1-phenyl-2-pentanone	0					2448	"3,5-Dihydroxyphenyl 1-O-(6-O-galloyl-beta-D-glucopyranoside)"	7
				1649	4'-O-methyl-(-)-epicatechin-3'-O-beta-glucuronide	-7					2605	"3,6-dihydroxy-2-[3-methoxy-4-(sulfooxy)phenyl]-7-(sulfinooxy)-3,4-dihydro-2H-1-benzopyran-5-olate"	6
				2028	4-Oxoretinal	1					1472	"3,7-Dimethylquercetin"	0
				1213	4'-Phosphopantothenoylcysteine	6					2973	"3-[5,7-dihydroxy-2-(4-hydroxy-3-methoxyphenyl)-4-oxo-3,4-dihydro-2H-1-benzopyran-8-yl]-5,7-dihydroxy-2-(4-hydroxyphenyl)-3,4-dihydro-2H-1-benzopyran-4-one"	7
				2473	"5-(14-Nonadecenyl)-1,3-benzenediol"	1					1366	"3a,20b-Pregnanediol"	1
				784	"5,6,7,8-Tetrahydro-2,4-dimethylquinoline"	1					2225	"3a,7a,12b-Trihydroxy-5b-cholanoic acid"	1
				2188	"5,6-Epoxy-8,11,14-eicosatrienoic acid"	1					2203	"3a,7a-Dihydroxy-5b-cholestane"	1
				928	"5,7alpha-Dihydro-1,4,4,7a-tetramethyl-4H-indene"	0					2429	"3alpha,7alpha-Dihydroxycoprostanic acid"	1
				2751	54-Deoxyciguatoxin	-1					2011	"3b,16a-Dihydroxyandrostenone sulfate"	-6
				1824	5a-Androst-3-en-17-one	1					1851	3b-Allotetrahydrocortisol	1
				2092	"5-Androstene-3b,16b,17a-triol"	1					2489	3-beta-Hydroxy-4-beta-methyl-5-alpha-cholest-7-ene-4-alpha-carboxylate	1
				2090	5'-Carboxy-gamma-chromanol	1					1270	"3D,7D,11D-Phytanic acid"	1
				1677	"5-Chloro-1,3-dihydro-1-(4-piperidinyl)-2H-benzimidazol-2-one"	-3					371	3-Dehydroquinate	5
				968	"5-Chloro-2-(3,5-di-tert-butyl-2-hydroxyphenyl)-2H-benzotriazole"	-2					1714	"3-Feruloyl-1,5-quinolactone"	7
				1604	5-Ethyl-4-methyl-2-octylthiazole	-10					1475	"3'-Glucosyl-2',4',6'-trihydroxyacetophenone"	0
				2339	"5-Heptadecyl-1,3-benzenediol"	1					134	3-Hexenedioic acid	9
				487	5-Hydroxy-2-furoic acid	-1					2087	"3-Hydroxy-10'-apo-b,y-carotenal"	6
				2460	5-Hydroxy-6-methoxycoumarin 7-glucoside	-10					407	"3-Hydroxy-2-methylpyridine-4,5-dicarboxylate"	4
				1437	5-Hydroxy-L-tryptophan	0					1230	"3-Hydroxy-6,8-dimethoxy-7(11)-eremophilen-12,8-olide"	0
				1081	5-Methyl-2-phenyl-2-hexenal	0					191	3-Hydroxyanthranilic acid	8
				2482	"5-Nonadecyl-1,3-benzenediol"	1					2023	3-Hydroxy-cis-5-tetradecenoylcarnitine	0
				1179	5Z-Dodecenoic acid	0					728	3-Hydroxydodecanedioic acid	1
				2415	"6-({8-[3,7-dihydroxy-2-(3-hydroxyphenyl)-3,4-dihydro-2H-1-benzopyran-4-yl]-2-(3,4-dihydroxyphenyl)-3,5-dihydroxy-3,4-dihydro-2H-1-benzopyran-7-yl}oxy)-3,4,5-trihydroxyoxane-2-carboxylic acid"	9					2220	3-Hydroxyglabrol	8
				1746	"6,10,14-Trimethyl-5,9,13-pentadecatrien-2-one"	1					2245	3-Hydroxyhexadecadienoylcarnitine	2
				1353	"6-{[3-(1,2-dihydroxybutyl)-1-oxo-1H-isochromen-7-yl]oxy}-3,4,5-trihydroxyoxane-2-carboxylic acid"	-9					2285	3-Hydroxyhexadecanoylcarnitine	1
				2745	"6-{5-[2,3-dioxo-3-(2,4,6-trihydroxy-3-methoxyphenyl)propyl]-2-hydroxy-3-methoxyphenoxy}-3,4,5-trihydroxyoxane-2-carboxylic acid"	-2					768	3'-Hydroxyhexobarbital	1
				2640	6-Deoxodolichosterone	6					151	3-Hydroxyisoheptanoic acid	8
				620	6-Methylquinoline	0					442	3-Hydroxynonyl acetate	4
				2431	6-O-Acetylaustroinulin	1					1291	3-hydroxypristanic acid	1
				1575	6-Succinoaminopurine	1					551	3-Hydroxysebacic acid	2
				1178	"7-Isopropyl-1,4-dimethylazulene"	0					375	3-Hydroxysuberic acid	4
				2556	7-Ketocholesterol	1					2143	3'-Hydroxy-T2-triol	-9
				1131	8-8'-Dehydrodiferulic acid	-1					928	3-Hydroxytetradecanedioic acid	0
				2352	8-iso-15-keto-PGE2	8					1909	3-hydroxytridecanoyl carnitine	0
				905	"9-(3,4-Dimethoxyphenyl)-2-methoxy-1H-phenalen-1-one"	0					1797	3-Methoxy-4-hydroxyphenylglycol glucuronide	0
				2258	"9,10,13-Trihydroxystearic acid"	1					322	3-Methoxybenzenepropanoic acid	6
				1983	9-Acetoxyfukinanolide	10					2089	3-Methyl-5-pentyl-2-furanpentadecanoic acid	1
				1784	Acetylcarnosine	6					1359	3-Methyladipic acid	1
				355	Acetylglycine	1					1419	3-O-alpha-D-Glucopyranuronosyl-D-xylose	1
				604	Acetylphosphate	-6					1869	3-O-Feruloylquinic acid	1
				1262	Adapalene	0					1174	3'-O-methyl-(-)-epicatechin	0
				2476	Adrenoyl ethanolamide	2					2219	3-O-Methylniveusin A	-9
				75	Alanyl-Cysteine	-8					351	3-Oxodecanoic acid	5
				1219	Alanyl-Hydroxyproline	1					509	3-Oxododecanoic acid	3
				1221	Alanyl-Isoleucine	0					898	3-Oxohexadecanoic acid	1
				1053	Alanyl-Proline	1					1351	"3-p-Coumaroyl-1,5-quinolactone"	1
				2571	Alclometasone	9					2438	3-Phenylpropyl glucosinolate	-7
				756	Allantoin	2					3076	3'-Sialyllactosamine	-6
				1509	Allixin	1					3079	3'-Sialyllactose	9
				2481	Allolithocholic acid	0					2573	3-Sulfodeoxycholic acid	1
				2054	all-trans-Retinoic acid	1					1374	"4-(3,4-Dihydroxyphenyl)-2,3-dihydro-2,3-dihydroxy-1H-phenalen-1-one"	8
				1996	Alosetron	6					237	4-(3-Pyridyl)-3-butenoic acid	5
				1659	alpha-Butyl-omega-hydroxypoly(oxyethylene) poly(oxypropylene)	1					1756	4-(4-Chlorophenyl)-1-[4-(4-fluorophenyl)-4-oxobutyl]-pyridinium (HPP+)	0
				2602	alpha-Chaconine	6					884	"4,11,13,15-Tetrahydroridentin B"	1
				1915	Alpha-dihydroartemisinin	1					1610	"4,13,14-trihydroxy-9-oxo-8,17-dioxatetracyclo[8.7.0.02,?.011,1?]heptadeca-1(10),2,4,6,11(16),12,14-heptaen-5-yl acetate"	3
				548	alpha-Ketoisovaleric acid	-1					2418	"4,5-Dihydro-drospirenone-3-sulfate"	-6
				1868	Alpha-Linolenic acid	1					2122	"4,5-Dihydroniveusin A"	-9
				2194	Alpha-Linolenoyl ethanolamide	1					1117	"4',5-Dihydroxy-7-methoxy-6-methylflavone"	0
				2609	alpha-Tocopherol	2					3370	"4-{5-[(E)-2-[6-hydroxy-3-(3-hydroxyphenyl)-2-(4-hydroxyphenyl)-2,3-dihydro-1-benzofuran-4-yl]ethenyl]-2-(4-hydroxyphenyl)-2,3-dihydro-1-benzofuran-3-yl}-3-(3-hydroxyphenyl)-2-(4-hydroxyphenyl)-2,3-dihydro-1-benzofuran-6-ol"	-2
				2599	alpha-Tocotrienoxyl radical	3					2827	"4-{7-[(6-carboxy-3,4,5-trihydroxyoxan-2-yl)oxy]-3-hydroxy-5-sulfino-3,4-dihydro-2H-1-benzopyran-2-yl}-2-methoxybenzen-1-olate"	-1
				588	Amidosulfonic acid	-6					2473	"4a-Carboxy-4b-methyl-5a-cholesta-8,24-dien-3b-ol"	1
				782	Aminoadipic acid	1					2394	4alpha-Carboxy-5alpha-cholesta-8-en-3beta-ol	1
				2389	Amodiaquine	-7					229	4-Hydroxy-2-oxoglutaric acid	4
				1937	Androstenedione	1					2505	"4-Hydroxy-5-(3',4',5'-trihydroxyphenyl)-valeric acid-O-methyl-O-glucuronide"	-8
				1977	Androsterone	1					2416	"4-Hydroxy-5-(3',4'-dihydroxyphenyl)-valeric acid-O-methyl-O-glucuronide"	1
				1790	anhydroretinol	1					1009	"4'-Hydroxy-5,7-dimethoxyflavan"	8
				1235	Anofinic acid	0					1745	4'-Hydroxy-5-carboxy-lumiracoxib	-4
				2762	Apigenin 6-C-glucoside 8-C-arabinoside	1					942	4-Hydroxycinnamoylagmatine	5
				2611	Apiosylglucosyl 4-hydroxybenzoate	1					137	4-Hydroxycyclohexylcarboxylic acid	8
				1312	Aprobarbital	-6					1242	4'-Hydroxydiclofenac	7
				1821	Arbutin	10					987	4-Hydroxyphenylacetylglutamic acid	0
				2072	Arginyl-Glutamic acid	1					320	4-Hydroxyphenylpyruvic acid	5
				1490	Arnamiol	-4					86	4-Hydroxyproline	10
				2078	Ascorbigen	-2					1972	4-Methoxybenzyl O-(2-sulfoglucoside)	5
				1634	Asparaginyl-Isoleucine	1					2741	4'-Methyl-(-)-epigallocatechin 3'-glucuronide	0
				1879	Asparaginyl-Phenylalanine	1					413	4-Methyldibenzothiophene	4
				2176	Asparaginyl-Tryptophan	0					1119	4'-N-desmethylolanzapine	-3
				1892	Aspartylphenylalanine	1					126	4-Nitrophenol	9
				2196	Avenic acid A	1					2735	4'-O-methyl-(-)-epicatechin-3'-O-beta-glucuronide	0
				595	Azathioprine	-5					1773	4-O-Methylgalactinol	0
				1076	Azelaic acid	0					338	4-Pyridoxic acid	5
				1350	Baclofen	1					1919	"5-(14-Nonadecenyl)-1,3-benzenediol"	1
				275	Benzaldehyde	-3					2256	"5-(2,3-Dihydroxy-3-methylbutyl)-4-(3,4-epoxy-4-methylpentanoyl)-3,4-dihydroxy-2-isopentanoyl-2-cyclopenten-1-one"	1
				391	Benzoic acid	-1					2268	"5-(3',4',5'-trihydroxyphenyl)-gamma-valerolactone-O-methyl-4'-O-glucuronide"	1
				2560	Benzyl beta-primeveroside	7					937	"5-(4-Acetoxy-1-butynyl)-2,2'-bithiophene"	-3
				379	beta-Alanine	0					2938	5''-(4-Hydroxy-(E)-cinnamoyl) alpha-L-arabinofuranosyl-(1->3)-beta-D-xylopyranosyl-(1->4)-D-xylopyranoside	0
				849	Beta-Carboline	4					1363	"5,6-Epoxy-8,11,14-eicosatrienoic acid"	1
				1098	beta-Damascenone	1					843	"5,8-Dihydro-6-(4-methyl-3-pentenyl)-1,2,3,4-tetrathiocin"	-6
				2132	Biperiden	9					1746	"5-[(6-carboxy-3,4,5-trihydroxyoxan-2-yl)oxy]-1H-indole-3-carboxylic acid"	1
				2493	Bisnorcholic acid	1					913	5a-Androst-3-en-17-one	1
				1916	Boldione	4					1194	5'-Carboxy-gamma-chromanol	1
				952	Brassicanal A	1					1593	5-Deoxymyricanone	7
				1386	Buclizine	7					1704	"5-Heptadecyl-1,3-benzenediol"	1
				500	Butyric acid	0					508	5-Hexyltetrahydro-2-oxo-3-furancarboxylic acid	3
				2677	Caffeoylferuloylspermidine	1					2960	5'-Hydroxycastavinol	-9
				1581	Capsidiol	1					561	5-Hydroxy-L-tryptophan	3
				2240	Carnosol	1					1939	"5-Nonadecyl-1,3-benzenediol"	1
				1815	Carotamine	6					793	5-Nonyltetrahydro-2-oxo-3-furancarboxylic acid	2
				1756	Cedryl acetate	1					2823	"6-(2-{8,8-dimethyl-2-oxo-2H,8H-pyrano[2,3-f]chromen-3-yl}-5-methoxyphenoxy)-3,4,5-trihydroxyoxane-2-carboxylic acid"	1
				1347	Chloroxine	-3					659	"6-(acetyloxy)-3,4,5-trihydroxyoxane-2-carboxylic acid"	3
				2604	Cholesteryl acetate	1					979	"6-[(2-carboxyacetyl)oxy]-3,4,5-trihydroxyoxane-2-carboxylic acid"	-10
				2775	Cicerin 7-(6-malonylglucoside)	1					2479	"6-[(3,3-dimethyloxiran-2-yl)methyl]-5-hydroxy-7-methoxy-2-(3,4,5-trimethoxyphenyl)-3,4-dihydro-2H-1-benzopyran-4-one"	6
				945	Cinnamyl acetate	0					1712	"6-[(3-carboxy-5,6-dihydroxycyclohex-3-en-1-yl)oxy]-3,4,5-trihydroxyoxane-2-carboxylic acid"	-8
				869	cis-4-Decenoic acid	1					2364	"6-[2-(carboxymethyl)-3,5-dihydroxy-4-(3-methylbut-2-en-1-yl)phenoxy]-3,4,5-trihydroxyoxane-2-carboxylic acid"	1
				2459	cis-5-Tetradecenoylcarnitine	1					2635	"6-[3,4,5-trihydroxy-6-(hydroxymethyl)oxan-2-yl]-2-(2,4,5-trihydroxyphenyl)-3,4-dihydro-2H-1-benzopyran-3,5,7-triol"	1
				2059	Citpressine I	-8					2961	"6-{[10-butanoyl-3-hydroxy-6-(2-hydroxypropyl)-2,2-dimethyl-8-oxo-2H,3H,4H,8H-pyrano[3,2-g]chromen-5-yl]oxy}-3,4,5-trihydroxyoxane-2-carboxylic acid"	0
				1117	Citric acid	1					2548	"6-{[2-(1,2-dihydroxypropan-2-yl)-7-oxo-2H,3H,7H-furo[3,2-g]chromen-9-yl]oxy}-3,4,5-trihydroxyoxane-2-carboxylic acid"	6
				2889	"CL(16:0/16:0/18:0/18:2(9Z,12Z))"	5					2266	"6-{[6-(2-carboxyeth-1-en-1-yl)-4-methoxy-2H-1,3-benzodioxol-5-yl]oxy}-3,4,5-trihydroxyoxane-2-carboxylic acid"	-4
				2373	Clidinium	-4					3042	6''-Acetylapiin	-9
				2228	Corchorifatty acid F	1					1391	6-Chlorocatechin	-4
				2372	Coriandrone D	-7					2530	6-Deoxocastasterone	1
				1310	CPA(18:1(11Z)/0:0)	-5					2654	"6-Feruloylglucose 2,3,4-trihydroxy-3-methylbutylglycoside"	-8
				1297	"CPA(18:2(9Z,12Z)/0:0)"	-6					1499	6-Galloylglucose	0
				1226	Crotamiton	0					3054	6''-O-Caffeoylastragalin	0
				1339	Cucurbic acid	0					1450	6-Sulfatoxymelatonin	-4
				671	Cuminaldehyde	0					2742	"7,8,8,12,13,21,22-heptahydroxy-19-(hydroxymethyl)-2,17,20,23-tetraoxapentacyclo[16.3.1.1?,11.0?,?.01?,1?]tricosa-4,10,12,14-tetraene-3,6,16-trione"	-8
				1849	Cyclandelate	1					2109	"7,8-Dehydro-beta-micropteroxanthin"	6
				2887	Cyclopassifloside I	-5					1284	"7,8-Dihydropteroic acid"	-1
				2227	Cymorcin monoglucoside	1					2848	"7,8-Dihydrovomifoliol 9-[rhamnosyl-(1->6)-glucoside]"	6
				1067	Cyproterone	9					2196	"7a,12a-Dihydroxy-3-oxo-4-cholenoic acid"	1
				1621	Cytidine	1					2305	"7-a,25-Dihydroxycholesterol"	1
				1491	Cytokinin B	1					2170	7-Ketocholesterol	1
				309	Cytosine	-3					2211	7-Ketodeoxycholic acid	1
				483	D-1-Piperideine-2-carboxylic acid	0					2701	"7-Methyl-1,4,5-naphthalenetriol 4-[xylosyl-(1->6)-glucoside]"	-3
				1059	Deferasirox	4					2854	8-Hydroxypinoresinol 8-glucoside	0
				1958	Dehydroepiandrosterone	1					1723	8-iso-15-keto-PGE2	1
				2160	Dehydrophytosphingosine	1					1509	"9,10,13-Trihydroxystearic acid"	1
				1532	Delavirdine	5					3151	"9,12,15-Octadecatrienoic acid 1-[(phosphonoxy)methyl]-1,2-ethanediyl ester"	0
				1239	delta-Amorphene	0					878	Acetylcarnosine	6
				1680	Deoxyadenosine	2					2930	Acrimarine N	0
				2245	Deoxyadenosine monophosphate	-5					1456	Acutilobin	-9
				2241	Deoxycorticosterone	1					864	Adenosine	1
				1725	Dermatan	-1					2618	Agnuside	1
				1456	desmethylastemizole	6					441	Alanyl-Isoleucine	4
				1361	Dethiobiotin	0					303	Allantoic acid	7
				1555	Dexfenfluramine	8					596	Allixin	2
				2785	"DG(14:0/20:3(5Z,8Z,11Z)/0:0)"	0					2679	Almitrine	5
				2819	"DG(14:0/22:4(7Z,10Z,13Z,16Z)/0:0)"	2					2116	Aloesol 7-glucoside	-5
				2817	"DG(14:0/22:5(4Z,7Z,10Z,13Z,16Z)/0:0)"	2					1083	Alosetron	5
				2814	"DG(14:0/22:6(4Z,7Z,10Z,13Z,16Z,19Z)/0:0)"	2					1695	"alpha-(1,2-Dihydroxyethyl)-1,2,3,4-tetrahydro-7-hydroxy-9-methoxy-3,4-dioxocyclopenta[c][1]benzopyran-6-acetaldehyde"	1
				2811	"DG(14:1(9Z)/22:6(4Z,7Z,10Z,13Z,16Z,19Z)/0:0)"	2					959	alpha-CEHC	1
				2846	DG(9D3/9D3/0:0)	6					2650	alpha-Tocopherol acetate	1
				866	D-Glyceraldehyde 3-phosphate	0					1707	Ampicillin	-2
				1582	Dhurrin 6'-glucoside	-7					3308	Amylopectin	0
				1096	Diaminopimelic acid	1					1962	Annoglabasin F	-8
				27	Dichloromethane	5					2401	Apiosylglucosyl 4-hydroxybenzoate	1
				2120	Dicyclomine	1					250	Arabinonic acid	7
				724	Diethylphosphate	3					2776	Argatroban	-3
				2344	Dihomo-gamma-Linolenoyl ethanolamide	1					1159	Arginyl-Glutamine	-8
				1159	Dihydro-5-(2-octenyl)-2(3H)-furanone	0					2499	Aripiprazole	2
				2235	Dihydroceramide	1					984	Artabsinolide A	1
				490	Dihydrothymine	0					301	Ascorbic acid	4
				2507	Dihydrozeatin-7-N-dihydrozeatin	4					2277	Ascorbyl palmitate	0
				1154	Dimethyl 2-galloylgalactarate	-10					715	Asparaginyl-Isoleucine	1
				1315	"Dimethyl 3-methoxy-4-oxo-5-(8,11,14-pentadecatrienyl)-2-hexenedioate"	1					968	Asparaginyl-Phenylalanine	1
				1657	Dimethylbenzyl carbinyl hexanoate	1					1329	Asparaginyl-Tryptophan	1
				2326	Di-O-methylcrenatin	0					2560	Atrovirinone	5
				1613	Dioscoretine	1					3004	Aurasperone E	-5
				767	DL-2-Aminooctanoic acid	1					2569	Austinol	5
				576	D-Limonene	1					1624	Austrobailignan 7	7
				778	D-Pantothenoyl-L-cysteine	-1					1375	Avenic acid A	1
				2544	Drotaverine	1					1015	Avocadene	1
				689	D-Xylose	-10					2612	Bacampicillin	-2
				1991	E-10-Hydroxyamitriptyline	3					2217	Bakkenolide D	-6
				2071	Eicosapentaenoic acid	1					120	Barium	4
				1108	Eletriptan	-7					2793	b-D-Glucuronopyranosyl-(1->3)-a-D-galacturonopyranosyl-(1->2)-L-rhamnose	-1
				2187	Enoxacin	-4					2367	b-D-Xylopyranosyl-(1->4)-a-L-rhamnopyranosyl-(1->2)-L-arabinose	7
				1970	Epicatechin	9					1604	Behenic acid	1
				2793	Epicatechin-(4beta->8)-gallocatechin	2					2379	Benzofenap	7
				530	Epinephrine sulfate	-6					112	Benzothiazole	10
				2585	Eplerenone	1					2195	Benzquinamide	-4
				1480	Epoxyeremopetasinorol	0					2049	beta-D-Glucopyranosyl-11-hydroxyjasmonic acid	1
				934	Eremopetasin sulfoxide	9					2555	beta-Elemonic acid	9
				1300	Eremopetasinorol	0					1701	Bexarotene	7
				2535	Eremopetasitenin A2	-5					1755	Biflorin	-1
				1952	Eriodictyol	1					2905	Bilobetin	-10
				610	Ethosuximide	0					1414	Bis(m-methanethiolato)tetranitrosyldiiron	0
				1093	Ethyl 4-(acetylthio)butyrate	-8					2012	Bortezomib	1
				1217	Ethyl aconitate	-10					1327	Brompheniramine	-2
				1290	Ethyl beta-D-glucopyranoside	1					926	BR-Xanthone B	10
				1328	Ethyl menthane carboxamide	1					1378	Butyl (S)-3-hydroxybutyrate glucoside	0
				473	Ethylphosphate	1					2238	Butyl 3-O-caffeoylquinate	-6
				1735	Falcarindiol	1					392	Caffeine	10
				1359	fluorobenzoylpropionic acid	-3					2700	Caffeoylferuloylspermidine	0
				2513	Flurazepam	-3					1594	Canrenone	-8
				631	Fospropofol	-8					1952	Carinol	0
				1035	Fragransol D	0					1507	Carnosic acid	0
				1074	Furfuryl propyl disulfide	-6					1480	Carnosol	1
				883	Gabapentin	1					2079	Caryoptosidic acid	0
				1755	gamma-CEHC	1					2190	Cassiaside	-7
				1733	gamma-Glutamylisoleucine	0					2899	Castavinol	-10
				1995	gamma-Glutamylphenylalanine	1					2838	Cavipetin A	1
				2123	gamma-Glutamyltyrosine	1					2640	Ceanothine C	-3
				2697	Ganodermic acid TQ	1					2690	Cefepime	-3
				1666	Gemfibrozil	1					2361	Cefpodoxime	-6
				1596	Geranyl 3-methylbutanoate	1					2528	Celastrol	4
				1142	Geranylacetone	0					1886	"Cellulose, microcrystalline"	1
				1997	Gingerol	1					2020	Cerebronic acid	0
				1334	Ginkgolide J	-9					1737	Chlorogenoquinone	0
				516	Glutaconic acid	1					1328	Chlorpromazine	3
				1906	Glutaminylhistidine	6					2623	Cholesterol sulfate	2
				1730	Glutaminylisoleucine	0					2166	Cincassiol B	1
				1990	Glutaminylphenylalanine	1					167	Cinnamic acid	6
				1622	Glutaminylproline	1					2982	Cinnamtannin A2	0
				1088	Glutarylglycine	0					358	cis-2-Methylaconitate	5
				546	Glycerol	1					2101	cis-3-Hexenyl b-primeveroside	0
				1976	Glycerol 1-(5-hydroxydodecanoate)	1					424	cis-4-Decenedioic acid	4
				1715	Glycerophosphocholine	1					207	cis-4-Hydroxycyclohexylacetic acid	7
				1366	Glycerylphosphorylethanolamine	-8					1880	cis-5-Tetradecenoylcarnitine	2
				1450	Glycyl-Phenylalanine	0					2718	Citicoline	-2
				895	Glycylproline	0					165	Citramalic acid	7
				2859	Goyaglycoside c	-8					1897	Citrusin E	1
				697	Guanine	1					2339	Clindamycin	6
				2310	Guggulsterone	8					3109	Clofazimine glucuronide	-2
				2805	Harderoporphyrin	2					2774	Clomocycline	8
				1982	Hawkinsin	9					1645	Clotrimazole	-8
				1830	Heptanoylcarnitine	1					1422	Clozapine	-8
				1580	Heptyl 4-hydroxybenzoate	1					1623	Coniferin	0
				940	Herniarin	1					1457	Corchorifatty acid F	1
				1563	hesperetin-7-O-glucuronide	-8					1061	Cordeauxione	-7
				910	Hexanoylglycine	0					1677	Cortexolone	8
				245	Hexylamine	-3					1817	Cortisol	7
				1565	Hirsutin	4					2085	CPA(16:0/0:0)	1
				1786	Histidinyl-Isoleucine	1					2294	"CPA(18:2(9Z,12Z)/0:0)"	1
				1909	Histidinyl-Lysine	6					2381	Cubebinone	-6
				859	Homoarecoline	1					501	Cucurbic acid	4
				989	Homodihydrojasmone	1					2302	Cudraflavone A	-7
				690	Hydrocinnamic acid	1					1917	Cyclonormammein	7
				598	Hydrogen phosphate	2					2730	Cytochalasin Npho	6
				573	Hypoxanthine	1					334	Dacarbazine	-10
				1266	Ibuprofen	0					450	Daucic acid	4
				303	Imidazole-4-acetaldehyde	-1					1198	dCMP	-3
				2525	Indacaterol	-5					2941	Deferoxamine	-4
				359	Indole	0					1873	Dehydroepiandrosterone sulfate	-7
				1252	Indolelactic acid	0					954	Dehydroxymethylflazine	9
				248	Indolepyruvate	10					1951	Demethylcalabaxanthone	-8
				1628	Indolylacryloylglycine	1					767	Deoxyinosine	1
				1618	Inositol cyclic phosphate	1					604	Deoxyuridine	1
				1293	Isoelemicin	0					2261	Desacetylcefotaxime	-7
				979	Isogravacridonechlorine	9					1226	Desloratadine	-8
				1553	Isoleucyl-Valine	0					2550	Desoxylimonin	-6
				1969	Isoprothiolane	1					2976	"DG(15:0/18:4(6Z,9Z,12Z,15Z)/0:0)"	0
				1772	Isosyringinoside	4					3142	"DG(20:5(5Z,8Z,11Z,14Z,17Z)/22:6(4Z,7Z,10Z,13Z,16Z,19Z)/0:0)"	4
				1316	Jasmonic acid	1					3203	"DG(20:5(5Z,8Z,11Z,14Z,17Z)/24:1(15Z)/0:0)"	1
				1368	Kinetin	0					3182	"DG(22:6(4Z,7Z,10Z,13Z,16Z,19Z)/22:6(4Z,7Z,10Z,13Z,16Z,19Z)/0:0)"	4
				2288	Kyotorphin	5					1655	DG(8:0/0:0/8:0)	1
				547	L-2-Amino-5-hydroxypentanoic acid	-3					321	D-Glucose	5
				545	L-3-Aminodihydro-2(3H)-furanone	1					680	D-glycero-L-galacto-Octulose	2
				1311	Labienoxime	0					2326	DHAP(18:0e)	4
				1739	L-beta-aspartyl-L-glutamic acid	1					3121	Diadenosine diphosphate	9
				1640	L-beta-aspartyl-L-leucine	1					415	Dibenzyl ether	4
				1568	L-beta-aspartyl-L-threonine	2					618	Dicyclohexyl disulfide	5
				519	L-cis-3-Amino-2-pyrrolidinecarboxylic acid	1					460	Diethyl tartrate	3
				2177	Leukotriene A4	1					1890	Diethylhexyl adipate	1
				2425	Leukotriene B4 dimethylamide	1					197	Diethylphosphate	7
				1724	Linalyl benzoate	1					473	Dihydrolipoate	7
				1319	Linalyl propionate	1					111	Dihydropteridine	-10
				1883	Linoleamide	1					1905	DIMBOA-Glc	1
				2202	Linoleoyl ethanolamide	2					2014	Dimethicone	3
				2591	Lirioresinol A	0					1132	Dimethyl fukiic acid	1
				1287	L-Kynurenine	-6					718	Dimethylallylpyrophosphate	4
				695	L-Malic acid	10					1673	Di-O-methylcrenatin	0
				1610	L-Menthyl acetoacetate	1					2668	Diosmetin 7-O-beta-D-glucuronopyranoside	-7
				1972	L-N-(1H-Indol-3-ylacetyl)aspartic acid	1					2407	Diphenhydramine N-glucuronide	1
				2358	Lomefloxacin	-9					588	Diplosporin	3
				1335	L-prolyl-L-proline	1					1799	Dityrosine	0
				38	L-Serine	-5					2010	Dodecamethylpentasiloxane	2
				1694	Lubiminol	1					1637	Dodecanoylcarnitine	1
				2657	Lucidenic acid M	7					1646	Dolichyl diphosphate	3
				1405	"LysoPA(0:0/18:2(9Z,12Z))"	-5					949	DOPA sulfate	3
				2601	LysoPA(18:0e/0:0)	-4					2646	Doxepin N-oxide glucuronide	6
				2660	LysoPC(14:0/0:0)	1					1038	D-Sedoheptulose 7-phosphate	1
				2674	LysoPC(15:0)	1					181	D-Xylose	6
				2683	LysoPC(16:0)	1					1974	Ecabet	2
				2682	LysoPC(16:1(9Z)/0:0)	1					1162	Eicosapentaenoic acid	1
				2720	LysoPC(18:0)	1					586	Elenolide	2
				2712	LysoPC(18:1(9Z))	1					2140	Eletriptan N-oxide	-3
				2706	"LysoPC(18:2(9Z,12Z))"	1					1160	Emedastine	5
				2703	"LysoPC(18:3(6Z,9Z,12Z))"	1					2979	"Epicatechin-(2beta->7,4beta->6)-catechin"	0
				2753	LysoPC(20:1(11Z))	1					3017	Epicatechin-(4beta->8)-gallocatechin	0
				2627	LysoPE(0:0/15:0)	2					2946	Epifisetinidol-(4beta->8)-catechin	0
				2646	LysoPE(0:0/16:0)	1					589	Epoxyeremopetasinorol	3
				2671	LysoPE(0:0/18:1(11Z))	1					1716	Eremopetasin sulfoxide	-6
				2670	"LysoPE(0:0/18:2(9Z,12Z))"	1					2119	Eremopetasitenin A2	-2
				2667	"LysoPE(0:0/18:3(6Z,9Z,12Z))"	1					2608	Eremopetasitenin B2	-5
				1583	"LysoPE(0:0/18:4(6Z,9Z,12Z,15Z))"	-4					2240	Eremopetasitenin C3	-6
				2696	LysoPE(0:0/20:0)	0					1020	Eriodictyol	1
				745	Malaoxon	3					1578	Erucic acid	1
				1651	Malonylcarnitine	-4					274	Erythronic acid	9
				2692	Maltotriose	1					1739	Estradiol-17beta 3-sulfate	-6
				2225	Margaroylglycine	1					1715	Estrone sulfate	-7
				2250	Marimastat	1					1081	Ethyl (S)-3-hydroxybutyrate glucoside	0
				1418	Meprobamate	0					106	Ethyl 2-mercaptopropionate	4
				1900	Methyl 15-cyanopentadecanoate	1					476	Ethyl beta-D-glucopyranoside	4
				727	Methyl 2-octynoate	1					572	Ethyl glucuronide	2
				1511	Methyl dihydrojasmonate	1					897	Ethylene brassylate	1
				1551	Methyl salicylate O-[rhamnosyl-(1->6)-glucoside]	-8					2034	Euglobal Ia1	7
				2106	Methylgingerol	1					1644	Eupatilin	0
				1508	Metyrapone	7					1989	Farnesyl pyrophosphate	2
				976	Mexiletine	1					3067	Fasciculic acid A	0
				2243	MG(0:0/16:0/0:0)	1					1798	Fenofibrate	9
				2376	"MG(0:0/18:3(6Z,9Z,12Z)/0:0)"	1					3058	Ferrioxamine B	-5
				1279	Miglitol	5					1220	Fluoxetine	5
				2262	Mitomycin	5					2663	Fluspirilene	-6
				2633	Mitoxantrone	9					2244	Fluvastatin	2
				1192	Mitragynine	-10					1698	Foeniculoside VIII	0
				1218	Mollicellin D	8					1774	Fragransol C	7
				535	Monoethyl malonic acid	0					630	Fumaric acid	2
				903	Murrayacinine	0					1844	Furocoumarinic acid glucoside	8
				917	Murrayazolinol	0					333	Galactitol	6
				1654	Musabalbisiane A	-8					406	Galactonic acid	5
				2045	Myrigalone E	9					777	Galactosylglycerol	2
				845	Myrtine	0					3372	Gallocatechin-(4alpha->8)-catechin-(4alpha->8)-catechin	0
				2369	N-(Carbethoxyacetyl)-4-chloro-L-tryptophan	-4					820	gamma-Glutamylisoleucine	1
				1097	N(omega)-Hydroxyarginine	1					1077	gamma-Glutamylphenylalanine	-1
				887	"N,2,3-Trimethyl-2-(1-methylethyl)butanamide"	1					1187	gamma-Glutamyl-S-(1-propenyl)cysteine sulfoxide	6
				381	"N,N-Dimethylaniline"	-4					1224	gamma-Glutamyltyrosine	0
				2397	"N-[2-(3,4-dimethoxyphenyl)ethyl]-3-(3-hydroxy-4-methoxyphenyl)prop-2-enimidic acid"	3					2781	Ganodermic acid TQ	1
				2402	N-[2-hydroxy-2-(4-hydroxy-3-methoxyphenyl)ethyl]-3-(4-hydroxy-3-methoxyphenyl)prop-2-enimidic acid	1					2247	Garcimangosone C	-7
				1877	N-[4'-hydroxy-(E)-cinnamoyl]-L-aspartic acid	-2					472	Garcinia acid	2
				2688	"N1,N10-Diferuloylspermidine"	1					2095	Garcinone B	-7
				1079	N6-Acetyl-L-lysine	1					2270	Garcinone C	-7
				2451	N-Acetyl-6-O-L-fucosyl-D-glucosamine	-8					2117	Gartanin	-7
				567	N-Acetylarylamine	1					2566	Gein	-8
				907	N-Acetyl-L-glutamate 5-semialdehyde	0					1915	Geniposidic acid	0
				1102	N-Acetyl-L-methionine	0					2523	Geranylgeranyl-PP	2
				1415	N-Acetylserotonin	0					1278	Geranyl-PP	2
				1837	Nandrolone	1					1674	Gibberellin A3	1
				1588	N-Benzoylaspartic acid	-3					2099	Gibberellin A39	-9
				935	N-Carboxyethyl-g-aminobutyric acid	0					3127	Gingerglycolipid B	0
				1489	"N-Chloroacetyl-2,6-diethylaniline"	3					1084	Gingerol	0
				1542	N-Decanoylglycine	1					2336	Ginkgolide J	-9
				1404	N-Desmethylaminopyrine	-6					1546	Glabrone	7
				1606	N-desmethylimatinib	-5					2341	Glisoflavanone	6
				1827	N-Despropyl-rotigotine	1					1616	Glucocaffeic acid	1
				1330	Neopetasitenine	-9					3178	Glucoliquiritin apioside	-8
				2668	Netilmicin	4					2327	Gluconasturtiin	-8
				2411	Neuroprotectin D1	7					311	Gluconolactone	4
				1189	N-Feruloylglycyl-L-phenylalanine	-10					2226	Glucotropaeolin	-9
				652	N-gamma-Glutamyl-S-propylcysteine	-2					809	Glutaminylisoleucine	1
				2181	N-Gluconyl ethanolamine phosphate	-9					1073	Glutaminylphenylalanine	0
				1072	N-Heptanoylglycine	0					955	Glutamylmethionine	1
				2121	N-Hexadecanoylpyrrolidine	2					1514	Glutamyltryptophan	0
				2246	N'-Hydroxyneosaxitoxin	-7					367	Glutarylglycine	4
				1445	"N-Isobutyl-2,4,8-decatrienamide"	1					491	Glycerol 3-phosphate	1
				1758	Nitecapone	-2					2036	Glycerol trihexanoate	0
				2199	N-Jasmonoylisoleucine	1					816	Glycerol tripropanoate	1
				2437	N-Linoleoyl GABA	0					3112	Glycogen	1
				1472	N-Methoxy-1-vinyl-beta-carboline	7					1336	Glycopyrrolate	9
				1255	N-Methylcalystegine C1	0					575	Glycyl-Phenylalanine	3
				1374	N-Nonanoylglycine	1					3159	Gnemonol A	5
				2607	N-Oleoyl phenylalanine	1					1588	Grevilline B	3
				1992	Nonivamide	1					1920	Haloperidol	2
				1669	Norambreinolide	1					903	Heptadecanoic acid	1
				857	Norepinephrine	1					1153	Hesperetin	1
				1661	Norepinephrine sulfate	-2					2538	Heteroartonin A	-6
				1467	Norketamine	1					1014	Hexadecanedioic acid	0
				2259	Notoginsenoside T2	-5					2174	Hexamethylquercetagetin	0
				1632	N-Phenylacetyl pyroglutamic acid	-3					847	Hexyl glucoside	1
				1675	N-Phenylacetylaspartic acid	1					2739	Hibiscitrin	-5
				1332	N-phosphocreatinate(2-)	-7					641	Hirsutin	5
				1623	N-Undecanoylglycine	1					1156	Histidinyl-Phenylalanine	5
				2115	Obtusilactone A	1					769	Histidinyl-Proline	7
				2370	Occidentoside	9					738	Histidylproline diketopiperazine	7
				1376	Ochratoxin C	7					265	Homogentisic acid	6
				2155	Octadecanedioic acid	1					332	Homovanillic acid	5
				2463	Octaethylene glycol	1					832	Homovanillic acid sulfate	1
				1869	Octanal	-8					2716	Hovenine A	4
				1344	O-Desmethyltramadol glucuronide	-9					3126	Hv-NCC-1	0
				2293	Oleoyl glycine	1					3024	Hyacinthin	-3
				1468	Olmesartan	-6					2500	Hydromorphone-3-glucoside	7
				2287	Olopatadine	2					2709	hydroxynefazodone	-2
				1965	Ophthalmic acid	2					786	Hypogeic acid	2
				489	Osmundalactone	-2					2684	Iloprost	6
				2085	Oxidized glutathione	1					682	Imiquimod	7
				1121	Oxoamide	-7					154	"Indole-5,6-quinone"	5
				650	Oxoglutaric acid	0					876	Inosine	1
				2904	"PA(20:1(11Z)/22:6(4Z,7Z,10Z,13Z,16Z,19Z))"	-4					691	Inositol cyclic phosphate	2
				2916	"PA(22:2(13Z,16Z)/22:6(4Z,7Z,10Z,13Z,16Z,19Z))"	-3					1427	Isoacitretin	-10
				2915	"PA(22:4(7Z,10Z,13Z,16Z)/22:5(4Z,7Z,10Z,13Z,16Z))"	-3					140	Isobutyrylglycine	8
				2914	"PA(22:4(7Z,10Z,13Z,16Z)/22:6(4Z,7Z,10Z,13Z,16Z,19Z))"	-4					478	Isoelemicin	4
				1706	Palmitic amide	1					614	Isoleucylproline	2
				2023	Palmitoleoyl Ethanolamide	1					620	Isoleucyl-Valine	2
				1863	Pantetheine	1					2317	Isomangiferin	-8
				815	Paroxetine	3					753	Isopentyl beta-D-glucoside	1
				2901	"PC(14:0/20:2(11Z,14Z))"	3					2126	Isopetasoside	8
				2899	"PC(14:0/20:3(5Z,8Z,11Z))"	2					359	Isoplumbagin	5
				2907	"PC(14:0/22:4(7Z,10Z,13Z,16Z))"	3					1310	Isopulegone caffeate	0
				2906	"PC(14:0/22:5(4Z,7Z,10Z,13Z,16Z))"	3					3070	Isorhamnetin 3-O-[b-D-glucopyranosyl-(1->2)-a-L-rhamnopyranoside]	1
				2894	PC(14:1(9Z)/P-18:1(11Z))	-9					624	Isovalerylglutamic acid	2
				2903	"PC(15:0/20:2(11Z,14Z))"	-6					3021	Isovitexin 2''-O-glucoside	0
				2913	"PC(15:0/22:4(7Z,10Z,13Z,16Z))"	-7					2647	Ixocarpanolide	1
				2912	"PC(15:0/22:5(4Z,7Z,10Z,13Z,16Z))"	-7					495	Jasmonic acid	4
				2910	"PC(15:0/22:6(4Z,7Z,10Z,13Z,16Z,19Z))"	-7					881	Kamahine C	1
				2920	PC(16:1(9Z)/24:1(15Z))	-6					2671	Kanokoside A	1
				2902	PC(18:1(11Z)/P-18:1(11Z))	-7					2141	Kanzonol M	-6
				2911	"PC(20:4(5Z,8Z,11Z,14Z)/P-18:1(11Z))"	-6					2841	Kukoamine A	3
				553	p-Cymene	0					448	L-Acetylcarnitine	4
				2919	"PE(20:0/22:6(4Z,7Z,10Z,13Z,16Z,19Z))"	-6					1397	Lactapiperanol D	0
				2034	Pentadecanoylglycine	1					2398	Lafutidine	2
				674	Pentylbenzene	0					290	L-Arginine	6
				1752	Perlolyrine	5					723	L-beta-aspartyl-L-leucine	2
				682	Phentermine	1					834	L-cis-Cyclo(aspartylphenylalanyl)	1
				1740	Phenylalanylproline	1					1501	Leonuriside A	0
				1286	Phenylethyl primeveroside	-9					1339	Leukotriene A4	1
				1799	Phenylglucuronide	1					1556	Leukotriene B4	0
				687	Phenylglyoxylic acid	0					242	L-Fucose	7
				807	Phenylpyruvic acid	0					155	L-Glutamic acid	9
				1954	Phlorin	1					2441	Licorisoflavan A	6
				732	Phosphoglycolic acid	-6					1590	Linocinnamarin	-9
				785	Phosphoroselenoic acid	-6					1885	Linusitamarin	-8
				706	p-Hydroxyphenylacetic acid	1					1572	Lisuride	4
				2390	Pipercide	1					869	L-Malic acid	1
				478	Piperidine	0					173	L-Methionine	9
				1608	Pirbuterol	1					1041	L-N-(1H-Indol-3-ylacetyl)aspartic acid	1
				538	"p-Mentha-1,3,5,8-tetraene"	0					1729	Lomefloxacin	-10
				2583	Podofilox	1					2673	Loperamide	-5
				1629	"Polyethylene, oxidized"	0					1990	Loratadine	-7
				551	"Polypropylene glycol (m w 1,200-3,000)"	0					2319	Losartan	2
				2203	Prazepam	-7					2161	L-Palmitoylcarnitine	1
				2282	Pregnanetriol	1					453	L-Tryptophan	4
				2921	Procyanidin C1	4					784	Lubiminol	1
				621	Proline betaine	1					2069	Lubiprostone	-9
				966	Propofol	0					2494	Lucuminic acid	0
				2374	Prostaglandin E2	8					2469	Lusitanicoside	-8
				2533	Prostaglandin E2 ethanolamide	1					2794	Luteone 7-glucoside	1
				2089	Protochlorophyllide	0					2422	"LysoPA(0:0/18:2(9Z,12Z))"	0
				2909	"PS(16:0/20:3(8Z,11Z,14Z))"	-2					2347	LysoPA(18:0e/0:0)	4
				819	Pseudoephedrine	0					1874	LysoPA(a-13:0/0:0)	1
				416	Pyrazinamide	0					2105	LysoPA(P-16:0e/0:0)	0
				843	Pyridoxal	1					2258	LysoPC(10:0)	1
				852	Pyridoxamine	-1					2693	LysoPC(15:0)	1
				1	Pyrrolidine	-8					2350	LysoPE(0:0/14:0)	1
				1198	Quinacrine	-2					2444	LysoPE(0:0/15:0)	1
				1429	Quinapril	-9					2545	LysoPE(0:0/16:0)	2
				2579	Quinaprilat	1					2531	LysoPE(0:0/16:1(9Z))	1
				333	Resveratrol	-2					2686	LysoPE(0:0/18:1(11Z))	1
				1917	Retinal	1					2680	"LysoPE(0:0/18:2(9Z,12Z))"	2
				2631	Rhodamine B	7					2665	"LysoPE(0:0/18:3(6Z,9Z,12Z))"	1
				1457	Rishitin	1					2771	LysoPE(0:0/20:1(11Z))	1
				2726	Rocuronium	5					2767	"LysoPE(0:0/20:2(11Z,14Z))"	0
				1143	Roquefortine	-7					2759	"LysoPE(0:0/20:3(11Z,14Z,17Z))"	1
				864	Rutagravine	0					2624	LysoSM(d18:0)	-7
				796	S-(2-carboxypropyl)-Cysteamine	1					2613	LysoSM(d18:1)	2
				1847	Saccharopine	6					833	Maclurin	-6
				1603	Salbutamol	1					868	Malonic acid	1
				2182	Salbutamol 4-O-sulfate	9					733	Malonylcarnitine	0
				1743	Santalyl acetate	1					2762	Maltotriose	1
				392	Santene	-1					3385	Maltoundecaose	0
				1014	Se-Methylselenocysteine	10					3092	Malvidin 3-rutinoside	-3
				1589	Sepiapterin	7					2386	Mammea E/BB	-6
				1236	Serylvaline	1					1444	Margaroylglycine	1
				2592	Simvastatin	7					1488	Marimastat	0
				1233	Sinalexin	-4					2063	Meclizine	-6
				808	S-Methylmethionine	8					1948	Mefloquine	2
				2277	S-Nitrosoglutathione	3					1326	Melanin	8
				1492	Sofalcone	4					1621	Melibiose	1
				1559	Spermic acid 2	1					1007	Melilotocarpan B	8
				2067	Sphinganine	1					2164	Melleolide	-6
				2036	Sphingosine	1					552	Meprobamate	3
				2086	Starch acetate	1					2176	Merodesmosine	0
				2304	Stearoylglycine	1					2004	Meropenem	-2
				2581	Stigmasterol	1					1108	Methdilazine	-7
				266	Styrene	-3					1252	Methionyl-Tyrosine	-7
				2506	Succinyladenosine	1					1256	"Methyl (9Z)-10'-oxo-6,10'-diapo-6-carotenoate"	-10
				1890	Sulfametopyrazine	0					779	"Methyl 3-(2,3-dihydroxy-3-methylbutyl)-4-hydroxybenzoate"	1
				874	Sulpiride	-1					1670	Methyl 6-O-galloyl-beta-D-glucopyranoside	1
				2080	Syndesine	9					2175	Methyl 7-epi-12-hydroxyjasmonate glucoside	1
				2572	Tamsulosin	-9					2552	Methyl cellulose	0
				2004	Tertatolol	-8					597	Methyl dihydrojasmonate	3
				2413	Tetracosatetraenoic acid (24:4n-6)	1					2580	Methyl salicylate O-[rhamnosyl-(1->6)-glucoside]	0
				1135	Tetraethylene glycol	0					1212	Methylgingerol	0
				2354	Tetrahydrocorticosterone	1					658	Methylmalonic acid	3
				2267	Tetrahydrodeoxycorticosterone	1					1334	Methylscopolamine	7
				881	Tetrahydrodipicolinate	0					2031	Methylsyringin	0
				896	Tetrahydrofurfuryl butyrate	0					395	Metyrosine	4
				2665	TG(8:0/8:0/8:0)	7					1625	Mevalonic acid	1
				771	Thiacremonone	-10					1315	MG(0:0/15:0/0:0)	1
				476	Thymine	-1					1462	MG(0:0/16:1(9Z)/0:0)	1
				691	Thymol	0					2212	"MG(0:0/22:4(7Z,10Z,13Z,16Z)/0:0)"	1
				1550	Thymol Sulfate	-6					2199	"MG(0:0/22:5(4Z,7Z,10Z,13Z,16Z)/0:0)"	1
				1110	Tofisopam	-10					2393	"MG(24:6(6Z,9Z,12Z,15Z,18Z,21Z)/0:0/0:0)"	2
				1223	Toremifene	8					1410	Midazolam	-4
				853	"trans-4,5-epoxy-2(E)-decenal"	1					1995	Misoprostol	1
				2545	trans-Hexadec-2-enoyl carnitine	1					2480	Mitoxantrone	4
				612	trans-trans-Muconic acid	0					2491	Mollicellin E	-3
				1533	Traumatic acid	0					2641	Momoridcin	9
				1817	Tridecanoylglycine	1					573	Monoisobutyl phthalic acid	3
				2179	Tridihexethyl	10					2320	Mulberrin	6
				1846	Triethyl citrate	1					3083	Myricanene B 5-[arabinosyl-(1->6)-glucoside]	-4
				578	Trigonelline	1					1003	Myristoylglycine	1
				2435	Trimethaphan	1					1505	Mytilin A	1
				2424	Triton X 100	1					932	N-(2-formyl-3-chlorophenyl)anthranilic acid	9
				1560	Tymazoline	-4					2338	"N,N'-diacetylchitobiose"	5
				581	Tyramine	1					653	"N,N-Didesmethyltramadol"	2
				291	Tyrosol 4-sulfate	-6					1791	N-[2-hydroxy-2-(4-hydroxy-3-methoxyphenyl)ethyl]-3-(4-hydroxy-3-methoxyphenyl)prop-2-enimidic acid	0
				1664	Ubiquinone-1	2					1443	N1-(2-Methoxy-4-methylbenzyl)-n2-(2-(pyridin-2-yl) ethyl)oxalamide	-8
				1626	Uridine	1					623	N2-Succinyl-L-glutamic acid 5-semialdehyde	2
				1569	Valerenic acid	1					1172	N-Acetylaspartylglutamic acid	1
				953	Valganciclovir	8					1713	N-Acetyl-L-aspartic acid	-2
				2157	Val-Val-Val	1					284	N-Acetyl-L-glutamate 5-semialdehyde	6
				1396	Valyl-Valine	0					379	N-Acetyl-L-methionine	5
				1333	Vanillactic acid	-9					721	N-acetyltryptophan	2
				1021	Vanylglycol	0					2209	Nandrolone phenpropionate	6
				619	Vinylacetylglycine	1					910	Naringenin	1
				1777	Voglibose	1					2504	naringenin-7-O-glucuronide	0
				726	Warfarin	1					2992	Naringin	-1
				2664	Withanolide	1					2229	N-Carbamoyl glucuronide lorcaserin	-6
				704	Xanthine	0					616	N-Decanoylglycine	2
				1247	Xanthurenic acid	-10					845	Necatorine	9
				2746	Yuccaol C	-6					2980	Negletein 6-[rhamnosyl-(1->2)-fucoside]	0
				1259	Ziprasidone	-7					2891	Neobetanin	-5
											2329	Neopetasitenine	-8
											1311	Neryl glucoside	0
											1042	N-gamma-Glutamyl-S-allylcysteine	-3
											355	N-Heptanoylglycine	5
											2160	Niaziminin A	-10
											1545	nicotinate beta-D-ribonucleotide	9
											1565	Nicotine glucuronide	-5
											1253	Nivalenol	1
											1384	N-Jasmonoylisoleucine	0
											798	N-Lauroylglycine	1
											369	N-Methylcalystegine B2	5
											2377	N-Oleoyl phenylalanine	1
											933	Norophthalmic acid	1
											2185	N-Palmitoyl phenylalanine	1
											760	N-Phenylacetylaspartic acid	1
											1881	N-Stearoyl GABA	1
											704	N-Undecanoylglycine	2
											2784	"O-6-deoxy-a-L-galactopyranosyl-(1->2)-O-b-D-galactopyranosyl-(1->3)-2-(acetylamino)-1,5-anhydro-2-deoxy-D-arabino-Hex-1-enitol"	-9
											1288	Octadecanedioic acid	1
											1254	Olanzapine	-3
											2303	Oleoside dimethyl ester	0
											1561	O-Methylsterigmatocystin	7
											1019	Orotidine	-2
											2179	Oryzarol	1
											1043	Osmundalin	-4
											219	Oxoadipic acid	6
											1702	Oxyphenonium	8
											3136	"PA(15:0/20:3(5Z,8Z,11Z))"	1
											3174	"PA(15:0/22:4(7Z,10Z,13Z,16Z))"	1
											3202	"PA(16:0/22:4(7Z,10Z,13Z,16Z))"	-8
											3320	"PA(22:5(4Z,7Z,10Z,13Z,16Z)/24:1(15Z))"	-5
											1275	Palmitoylglycine	1
											2677	Panaxatriol	1
											956	Pantetheine	1
											557	Pantothenic acid	3
											1062	Pantoyllactone glucoside	0
											3199	"PC(14:1(9Z)/18:4(6Z,9Z,12Z,15Z))"	10
											3216	"PC(15:0/18:3(6Z,9Z,12Z))"	1
											3214	"PC(15:0/18:4(6Z,9Z,12Z,15Z))"	0
											3212	"PE(14:0/22:5(4Z,7Z,10Z,13Z,16Z))"	0
											3232	"PE(20:4(5Z,8Z,11Z,14Z)/P-18:1(11Z))"	10
											3326	"PE(22:5(4Z,7Z,10Z,13Z,16Z)/22:6(4Z,7Z,10Z,13Z,16Z,19Z))"	10
											3188	Penicillin G	-5
											700	Pentadecanoic acid	2
											957	Pentoxifylline	6
											2720	Perulactone B	-8
											3228	PG(16:0/18:1(11Z))	0
											3266	"PG(16:0/22:4(7Z,10Z,13Z,16Z))"	0
											3217	"PG(16:1(9Z)/18:3(6Z,9Z,12Z))"	0
											3305	"PG(18:0/22:5(4Z,7Z,10Z,13Z,16Z))"	-9
											3304	"PG(18:0/22:6(4Z,7Z,10Z,13Z,16Z,19Z))"	-10
											3303	"PG(18:1(11Z)/22:6(4Z,7Z,10Z,13Z,16Z,19Z))"	-10
											3297	"PG(18:2(9Z,12Z)/22:6(4Z,7Z,10Z,13Z,16Z,19Z))"	-1
											3170	"PG(a-13:0/18:2(9Z,11Z))"	0
											835	Phaseolic acid	1
											2384	Phenethyl rutinoside	1
											860	Phenylalanyl-Threonine	0
											1730	Phenylalanyl-Tryptophan	-7
											2289	Phenylethyl primeveroside	0
											1913	Phenylpyruvic acid	1
											1524	Phloretin	9
											2965	Phloretin xylosyl-galactoside	1
											1786	Phlorisobutyrophenone 2-glucoside	0
											2723	Phloroacetophenone 6'-[xylosyl-(1->6)-glucoside]	-8
											489	Phosphite	3
											266	Phosphodimethylethanolamine	6
											249	Phthalic acid	-1
											2947	Physalin H	7
											2934	Physalin I	-10
											2563	Phytyl diphosphate	4
											3322	"PI(16:0/18:2(9Z,12Z))"	0
											3362	"PI(16:0/20:3(5Z,8Z,11Z))"	1
											3357	"PI(16:0/20:4(5Z,8Z,11Z,14Z))"	0
											3381	"PI(16:0/22:3(10Z,13Z,16Z))"	8
											3377	"PI(16:0/22:4(10Z,13Z,16Z,19Z))"	0
											3376	"PI(16:0/22:5(4Z,7Z,10Z,13Z,16Z))"	0
											3386	"PI(18:0/22:6(4Z,7Z,10Z,13Z,16Z,19Z))"	0
											2799	Piperacillin	-6
											2269	Podofilox	1
											711	"Polyethylene, oxidized"	2
											1463	Polyoxyethylene 40 monostearate	1
											2426	Polysorbate 60	1
											2844	Ponatinib	9
											594	Porphobilinogen	3
											1170	Pratenol B	0
											1392	Prazepam	-7
											2124	Pregnenolone sulfate	-6
											1000	Probenecid	-8
											2986	Procyanidin	0
											3365	Procyanidin C1	0
											1760	Propofol glucuronide	-8
											675	Propyl 1-(propylsulfinyl)propyl disulfide	5
											587	Propyl 1-(propylthio)propyl disulfide	6
											606	Propyl propane thiosulfonate	2
											2471	Prostaglandin G2 2-glyceryl Ester	-6
											2358	Prostaglandin PGE2 1-glyceryl ester	-7
											3011	Protoleucomelone	1
											3296	PS(14:0/24:1(15Z))	0
											3231	PS(15:0/18:0)	-2
											3275	PS(15:0/22:0)	0
											3285	"PS(18:0/20:3(8Z,11Z,14Z))"	0
											3323	"PS(18:0/22:6(4Z,7Z,10Z,13Z,16Z,19Z))"	0
											3363	"PS(20:1(11Z)/22:6(4Z,7Z,10Z,13Z,16Z,19Z))"	9
											3379	"PS(22:2(13Z,16Z)/22:6(4Z,7Z,10Z,13Z,16Z,19Z))"	9
											2607	PSF-A	-8
											2368	Ptelatoside B	1
											1975	Pteroside B	-7
											275	p-Toluenesulfonic acid	5
											2659	Pubescenol	0
											2371	Pyridinoline	4
											260	Pyridoxal	7
											1807	Pyriminobac-methyl	10
											2970	Pyrrhoxanthinol	-10
											1151	Quercetin	1
											1250	Quinacridone	5
											2565	Raltitrexed	-2
											3167	Ramontoside	-8
											190	Ribitol	7
											1930	Riboflavin	4
											1696	Riboflavin reduced	5
											920	Ribose-1-arsenate	3
											800	Ribothymidine	1
											576	Rishitin	3
											2241	Risperidone	-8
											2206	Rubraflavone A	7
											2658	Rubraflavone B	-5
											569	"S-(2,5-Dimethyl-3-furanyl) 2-furancarbothioate"	-7
											238	S-2-Propenyl 1-propanesulfinothioate	9
											941	Saccharopine	1
											2008	S-Adenosylhomocysteine	8
											663	Salsoline-1-carboxylate	2
											2812	Salviaflaside	1
											2853	Salviaflaside methyl ester	1
											1500	Sanguinarine	9
											2710	Sarcodon scabrosus Depsipeptide	-2
											438	Sebacic acid	2
											493	Sedoheptulose	6
											336	Se-Methylselenocysteine	-2
											1547	Semilepidinoside A	-7
											661	Sepiapterin	8
											2454	Sertindole	-2
											2404	S-Furanopetasitin	-4
											1229	Sinapine	9
											1550	S-Japonin	-7
											1968	S-Lactoylglutathione	4
											2281	Smilagenone	1
											1678	Sorbitan laurate	1
											2177	Sorbitan palmitate	1
											2080	Sparfloxacin	-6
											633	Spermic acid 2	2
											3101	Spinacetin 3-rutinoside	0
											2291	Spironolactone	-5
											287	Suberic acid	5
											206	Succinylacetone	7
											2003	Succinyladenosine	0
											1279	Sulfaphenazole	-6
											402	Sulfate	4
											1095	Sumatriptan	2
											2599	Swertiajaponin	0
											1896	Tangeritin	0
											2373	Taraxacolide 1-O-b-D-glucopyranoside	0
											177	Tartaric acid	6
											1877	Tetracosanoic acid	2
											804	Tetradecanedioic acid	1
											1892	Tetradecanoylcarnitine	1
											1833	Tetrahydrocortisone	7
											1901	Tetrahydrocurcumin	-7
											282	Tetrahydrofurfuryl butyrate	5
											603	Thiolutin	-1
											2495	Thioproperazine	6
											631	Thorium	-2
											2025	Tioconazole	5
											2584	Tovophyllin B	1
											2902	Tracheloside	6
											1350	"trans-3,3',4',5,5',7-Hexahydroxyflavanone"	1
											390	trans-Ferulic acid	5
											1420	trans-o-Coumaric acid 2-glucoside	2
											1188	trans-O-Methylgrandmarin	-10
											2062	trans-Piceid	0
											1718	"trans-p-Menthane-1,7,8-triol 8-glucoside"	1
											2045	"trans-Resveratrol 3,4'-disulfate"	-8
											607	Traumatic acid	3
											1891	Trazodone	-3
											1612	Triazolam	-6
											2402	Trichocarposide	6
											3132	Tricin 7-diglucuronoside	0
											3089	Tricin 7-neohesperidoside	0
											904	Tridecanoylglycine	1
											939	Triethyl citrate	0
											2051	Trimethobenzamide	1
											2286	Trovafloxacin	-2
											1860	Tryptophyl-Tyrosine	-7
											2796	Udenafil	-9
											532	Undecanedioic acid	2
											756	Uracil mustard	-8
											1389	Uridine 5'-monophosphate	1
											3046	Uridine diphosphate-N-acetylglucosamine	0
											124	Urocanic acid	9
											1358	Valproic acid glucuronide	0
											1295	Val-Val-Val	0
											533	Valyl-Valine	3
											500	Vanillactic acid	3
											1281	Vanilloside	0
											342	Vanylglycol	5
											1894	Veranisatin C	1
											2600	Verbasoside	-5
											1308	Verimol B	7
											2112	Vesnarinone	-7
											2417	Vestitone 7-glucoside	1
											3279	Vinblastine	8
											131	Vinylacetylglycine	9
											1845	Wampetin	7
											2579	Wistin	-9
											2639	Withanolide	1
											2553	Withanolide B	6
											1620	Zapotin	1
											1452	Zapotinin	7
											1200	Zolpidem	-8
											2162	Zuclopenthixol	2
