# Supplementary material for: Analysis of Elymus nutans seed coat development elucidates the genetic basis of metabolome and transcriptome underlying seed coat permeability characteristics
Source: Front Plant Sci. 2022 Aug 18;13:970957. doi: 10.3389/fpls.2022.970957 (PMC9437961; doi:10.3389/fpls.2022.970957)
Supplement: Supplementary file 2 [file Data_Sheet_2.XLSX]

## Sheet: 8-18-DEGs-GO-Downregulated
GO_accession	Description	Term_type	Over_represented_pValue	Corrected_pValue	DEG_item
GO:0005576	extracellular region	cellular_component	3.1404e-21	2.4916e-17	65
GO:0071554	cell wall organization or biogenesis	biological_process	2.326e-16	9.2273e-13	52
GO:0005618	cell wall	cellular_component	3.5541e-15	9.3995e-12	42
GO:0030312	external encapsulating structure	cellular_component	7.5479e-15	1.4971e-11	42
GO:0016747	transferase activity, transferring acyl groups other than amino-acyl groups	molecular_function	2.1621e-14	3.4309e-11	48
GO:0071555	cell wall organization	biological_process	1.1147e-13	1.474e-10	38
GO:0016746	transferase activity, transferring acyl groups	molecular_function	2.2818e-13	2.5863e-10	49
GO:0006629	lipid metabolic process	biological_process	5.0119e-13	4.1812e-10	68
GO:0009664	plant-type cell wall organization	biological_process	5.27e-13	4.1812e-10	20
GO:0071669	plant-type cell wall organization or biogenesis	biological_process	5.0659e-13	4.1812e-10	24
GO:0045229	external encapsulating structure organization	biological_process	5.8345e-13	4.2083e-10	38
GO:0004553	hydrolase activity, hydrolyzing O-glycosyl compounds	molecular_function	6.6406e-13	4.3905e-10	51
GO:0016798	hydrolase activity, acting on glycosyl bonds	molecular_function	3.486e-12	2.1275e-09	53
GO:0055114	oxidation-reduction process	biological_process	2.9873e-10	1.693e-07	112
GO:0006633	fatty acid biosynthetic process	biological_process	3.6474e-10	1.9292e-07	24
GO:0006631	fatty acid metabolic process	biological_process	7.3679e-10	3.6535e-07	27
GO:0016491	oxidoreductase activity	molecular_function	2.6835e-09	1.2524e-06	110
GO:0072330	monocarboxylic acid biosynthetic process	biological_process	3.4612e-09	1.5256e-06	28
GO:0042737	drug catabolic process	biological_process	5.5026e-09	2.2978e-06	27
GO:0008610	lipid biosynthetic process	biological_process	1.806e-08	7.1644e-06	36
GO:0005975	carbohydrate metabolic process	biological_process	3.5238e-08	1.3313e-05	77
GO:0031224	intrinsic component of membrane	cellular_component	8.5294e-08	3.076e-05	280
GO:0046394	carboxylic acid biosynthetic process	biological_process	9.0339e-08	3.1163e-05	39
GO:0016053	organic acid biosynthetic process	biological_process	9.5849e-08	3.1686e-05	39
GO:0050053	levansucrase activity	molecular_function	1.0356e-07	3.2867e-05	4
GO:0006869	lipid transport	biological_process	1.2286e-07	3.7491e-05	16
GO:0046906	tetrapyrrole binding	molecular_function	1.3043e-07	3.8327e-05	40
GO:0048037	cofactor binding	molecular_function	1.8606e-07	5.1247e-05	72
GO:0004197	cysteine-type endopeptidase activity	molecular_function	1.8732e-07	5.1247e-05	12
GO:0009992	cellular water homeostasis	biological_process	3.663e-07	8.3035e-05	8
GO:0015254	glycerol channel activity	molecular_function	3.663e-07	8.3035e-05	8
GO:0015168	glycerol transmembrane transporter activity	molecular_function	3.663e-07	8.3035e-05	8
GO:0015793	glycerol transport	biological_process	3.2271e-07	8.3035e-05	8
GO:0015250	water channel activity	molecular_function	3.663e-07	8.3035e-05	8
GO:0005372	water transmembrane transporter activity	molecular_function	3.663e-07	8.3035e-05	8
GO:0010876	lipid localization	biological_process	3.9943e-07	8.3488e-05	16
GO:0009505	plant-type cell wall	cellular_component	3.9987e-07	8.3488e-05	17
GO:0031225	anchored component of membrane	cellular_component	4.9898e-07	9.8973e-05	17
GO:0006884	cell volume homeostasis	biological_process	4.9249e-07	9.8973e-05	8
GO:0042044	fluid transport	biological_process	5.8312e-07	0.00011015	8
GO:0006833	water transport	biological_process	5.8312e-07	0.00011015	8
GO:0020037	heme binding	molecular_function	6.4322e-07	0.00011868	36
GO:0050306	sucrose 1F-fructosyltransferase activity	molecular_function	8.0306e-07	0.00014481	5
GO:0030104	water homeostasis	biological_process	8.5182e-07	0.00015019	8
GO:0016021	integral component of membrane	cellular_component	8.8381e-07	0.00015244	273
GO:0015166	polyol transmembrane transporter activity	molecular_function	1.0832e-06	0.00018285	8
GO:0015791	polyol transport	biological_process	1.2286e-06	0.00020307	8
GO:0015926	glucosidase activity	molecular_function	1.3565e-06	0.00021963	16
GO:0050738	fructosyltransferase activity	molecular_function	1.4191e-06	0.00022519	5
GO:0009056	catabolic process	biological_process	1.8263e-06	0.00028412	86
GO:0044283	small molecule biosynthetic process	biological_process	1.8822e-06	0.00028718	43
GO:1901618	organic hydroxy compound transmembrane transporter activity	molecular_function	1.9551e-06	0.00029267	8
GO:0042546	cell wall biogenesis	biological_process	2.0207e-06	0.00029689	14
GO:0015850	organic hydroxy compound transport	biological_process	3.1806e-06	0.00045882	8
GO:0005764	lysosome	cellular_component	3.3539e-06	0.00047518	10
GO:0046658	anchored component of plasma membrane	cellular_component	3.991e-06	0.00055552	15
GO:0071944	cell periphery	cellular_component	4.7755e-06	0.00065325	95
GO:0016705	oxidoreductase activity, acting on paired donors, with incorporation or reduction of molecular oxygen	molecular_function	5.4532e-06	0.00073332	31
GO:0016787	hydrolase activity	molecular_function	6.9993e-06	0.00092554	178
GO:0008361	regulation of cell size	biological_process	7.1203e-06	0.0009261	8
GO:0044248	cellular catabolic process	biological_process	7.3448e-06	0.0009399	72
GO:0044425	membrane part	cellular_component	8.2798e-06	0.0010427	282
GO:0005773	vacuole	cellular_component	1.0083e-05	0.00125	31
GO:0044255	cellular lipid metabolic process	biological_process	1.1472e-05	0.0014003	39
GO:0000323	lytic vacuole	cellular_component	1.309e-05	0.0015736	10
GO:0016298	lipase activity	molecular_function	1.5596e-05	0.0018469	12
GO:0031226	intrinsic component of plasma membrane	cellular_component	1.7288e-05	0.001993	28
GO:0032787	monocarboxylic acid metabolic process	biological_process	1.7333e-05	0.001993	42
GO:0009636	response to toxic substance	biological_process	1.893e-05	0.0021456	23
GO:0003824	catalytic activity	molecular_function	1.9896e-05	0.0022233	455
GO:0042744	hydrogen peroxide catabolic process	biological_process	2.1268e-05	0.0023436	14
GO:0050660	flavin adenine dinucleotide binding	molecular_function	2.1992e-05	0.0023579	17
GO:0008171	O-methyltransferase activity	molecular_function	2.1886e-05	0.0023579	9
GO:0017001	antibiotic catabolic process	biological_process	3.5394e-05	0.0037442	14
GO:0042743	hydrogen peroxide metabolic process	biological_process	4.0238e-05	0.0042006	14
GO:0042973	glucan endo-1,3-beta-D-glucosidase activity	molecular_function	4.4992e-05	0.0046359	6
GO:0098754	detoxification	biological_process	4.9194e-05	0.0050039	21
GO:0017144	drug metabolic process	biological_process	6.0434e-05	0.0060694	33
GO:0051187	cofactor catabolic process	biological_process	7.7166e-05	0.0076529	14
GO:0016020	membrane	cellular_component	8.4177e-05	0.0082452	337
GO:0044036	cell wall macromolecule metabolic process	biological_process	0.00012055	0.011664	14
GO:0008422	beta-glucosidase activity	molecular_function	0.0001452	0.013879	9
GO:0008289	lipid binding	molecular_function	0.00016086	0.015193	19
GO:0048878	chemical homeostasis	biological_process	0.00017435	0.016274	21
GO:0010383	cell wall polysaccharide metabolic process	biological_process	0.00018121	0.016717	12
GO:0009813	flavonoid biosynthetic process	biological_process	0.00023069	0.020565	18
GO:0090066	regulation of anatomical structure size	biological_process	0.0002298	0.020565	8
GO:0032535	regulation of cellular component size	biological_process	0.0002298	0.020565	8
GO:0016999	antibiotic metabolic process	biological_process	0.00025032	0.02198	14
GO:0005615	extracellular space	cellular_component	0.00025211	0.02198	10
GO:0010410	hemicellulose metabolic process	biological_process	0.00026319	0.022697	11
GO:0004497	monooxygenase activity	molecular_function	0.0002931	0.025005	25
GO:0055088	lipid homeostasis	biological_process	0.00031112	0.02626	7
GO:0008374	O-acyltransferase activity	molecular_function	0.00032598	0.027225	11
GO:0045486	naringenin 3-dioxygenase activity	molecular_function	0.00035725	0.029525	2
GO:0072593	reactive oxygen species metabolic process	biological_process	0.00038006	0.031087	15
GO:0003885	D-arabinono-1,4-lactone oxidase activity	molecular_function	0.00039895	0.031972	4
GO:0009812	flavonoid metabolic process	biological_process	0.00039631	0.031972	18
GO:0009698	phenylpropanoid metabolic process	biological_process	0.00040592	0.032205	9
GO:0048046	apoplast	cellular_component	0.00044625	0.035055	12
GO:0044421	extracellular region part	cellular_component	0.00050881	0.039559	10
GO:0004601	peroxidase activity	molecular_function	0.00051756	0.039559	16
GO:0055078	sodium ion homeostasis	biological_process	0.00051854	0.039559	2
GO:0004566	beta-glucuronidase activity	molecular_function	0.0005309	0.040116	3
GO:0019748	secondary metabolic process	biological_process	0.00053642	0.04015	21
GO:0097237	cellular response to toxic substance	biological_process	0.00054788	0.040625	17
GO:0046983	protein dimerization activity	molecular_function	0.00062114	0.045631	27
GO:0045492	xylan biosynthetic process	biological_process	0.00063317	0.046088	5
GO:0004180	carboxypeptidase activity	molecular_function	0.00066212	0.047757	9
GO:0016684	oxidoreductase activity, acting on peroxide as acceptor	molecular_function	0.00068821	0.049192	16
GO:0048226	Casparian strip	cellular_component	0.00069732	0.049398	2

## Sheet: 8-18-DEGs-GO-Upregulated
GO_accession	Description	Term_type	Over_represented_pValue	Corrected_pValue	DEG_item
GO:0045735	nutrient reservoir activity	molecular_function	1.0553e-23	8.3729e-20	24
GO:0008061	chitin binding	molecular_function	1.6058e-18	6.3703e-15	17
GO:0006026	aminoglycan catabolic process	biological_process	5.6603e-18	6.3888e-15	17
GO:0006030	chitin metabolic process	biological_process	5.6603e-18	6.3888e-15	17
GO:0006032	chitin catabolic process	biological_process	5.6603e-18	6.3888e-15	17
GO:0046348	amino sugar catabolic process	biological_process	5.6603e-18	6.3888e-15	17
GO:1901072	glucosamine-containing compound catabolic process	biological_process	5.6603e-18	6.3888e-15	17
GO:1901071	glucosamine-containing compound metabolic process	biological_process	7.152e-18	6.3888e-15	17
GO:0004568	chitinase activity	molecular_function	7.2471e-18	6.3888e-15	17
GO:0006022	aminoglycan metabolic process	biological_process	9.534e-17	7.4533e-14	17
GO:0001906	cell killing	biological_process	1.2212e-16	7.4533e-14	13
GO:0031640	killing of cells of other organism	biological_process	1.2212e-16	7.4533e-14	13
GO:0044364	disruption of cells of other organism	biological_process	1.2212e-16	7.4533e-14	13
GO:0050832	defense response to fungus	biological_process	1.4044e-16	7.959e-14	20
GO:0016491	oxidoreductase activity	molecular_function	2.1182e-15	1.1204e-12	102
GO:0006040	amino sugar metabolic process	biological_process	2.9133e-15	1.4446e-12	17
GO:0009620	response to fungus	biological_process	1.0734e-14	5.0098e-12	20
GO:0055114	oxidation-reduction process	biological_process	2.4795e-14	1.0929e-11	99
GO:0042737	drug catabolic process	biological_process	6.999e-14	2.9226e-11	28
GO:0009735	response to cytokinin	biological_process	1.1361e-13	4.5069e-11	18
GO:0016998	cell wall macromolecule catabolic process	biological_process	1.2376e-13	4.6757e-11	17
GO:0009505	plant-type cell wall	cellular_component	3.667e-13	1.3225e-10	21
GO:1901136	carbohydrate derivative catabolic process	biological_process	1.1277e-12	3.8901e-10	17
GO:0035821	modification of morphology or physiology of other organism	biological_process	1.2586e-12	4.0986e-10	13
GO:0005975	carbohydrate metabolic process	biological_process	1.2915e-12	4.0986e-10	72
GO:0042221	response to chemical	biological_process	1.3603e-12	4.151e-10	65
GO:0044036	cell wall macromolecule metabolic process	biological_process	3.0287e-12	8.9e-10	21
GO:0050896	response to stimulus	biological_process	7.2805e-11	2.063e-08	122
GO:0044419	interspecies interaction between organisms	biological_process	3.2063e-10	8.7721e-08	13
GO:0005576	extracellular region	cellular_component	3.8346e-10	1.0141e-07	36
GO:0017144	drug metabolic process	biological_process	5.7206e-10	1.4641e-07	36
GO:0020037	heme binding	molecular_function	6.1191e-10	1.5172e-07	34
GO:0005618	cell wall	cellular_component	1.4217e-09	3.4182e-07	27
GO:0000272	polysaccharide catabolic process	biological_process	1.6109e-09	3.759e-07	19
GO:0030312	external encapsulating structure	cellular_component	2.877e-09	6.5217e-07	27
GO:0046906	tetrapyrrole binding	molecular_function	8.2945e-09	1.828e-06	34
GO:0043207	response to external biotic stimulus	biological_process	9.9927e-09	2.0864e-06	23
GO:0051707	response to other organism	biological_process	9.9927e-09	2.0864e-06	23
GO:0009719	response to endogenous stimulus	biological_process	1.1398e-08	2.2608e-06	36
GO:0009725	response to hormone	biological_process	1.1398e-08	2.2608e-06	36
GO:0098542	defense response to other organism	biological_process	1.218e-08	2.3569e-06	21
GO:0048037	cofactor binding	molecular_function	1.3302e-08	2.5127e-06	60
GO:0016052	carbohydrate catabolic process	biological_process	1.7499e-08	3.2287e-06	25
GO:0009607	response to biotic stimulus	biological_process	4.6401e-08	8.3669e-06	23
GO:0045493	xylan catabolic process	biological_process	8.4171e-08	1.484e-05	9
GO:0004553	hydrolase activity, hydrolyzing O-glycosyl compounds	molecular_function	9.5311e-08	1.6439e-05	33
GO:0005506	iron ion binding	molecular_function	1.173e-07	1.9801e-05	31
GO:0016798	hydrolase activity, acting on glycosyl bonds	molecular_function	1.2938e-07	2.1385e-05	35
GO:0080043	quercetin 3-O-glucosyltransferase activity	molecular_function	1.4911e-07	2.3661e-05	17
GO:0080044	quercetin 7-O-glucosyltransferase activity	molecular_function	1.4911e-07	2.3661e-05	17
GO:0004601	peroxidase activity	molecular_function	2.0506e-07	3.19e-05	18
GO:0004854	xanthine dehydrogenase activity	molecular_function	2.4009e-07	3.5276e-05	7
GO:0009115	xanthine catabolic process	biological_process	2.4009e-07	3.5276e-05	7
GO:0046110	xanthine metabolic process	biological_process	2.4009e-07	3.5276e-05	7
GO:0010410	hemicellulose metabolic process	biological_process	2.7385e-07	3.9504e-05	13
GO:0016684	oxidoreductase activity, acting on peroxide as acceptor	molecular_function	3.0296e-07	4.2923e-05	18
GO:0010033	response to organic substance	biological_process	3.6658e-07	5.1026e-05	36
GO:0046527	glucosyltransferase activity	molecular_function	4.3074e-07	5.8922e-05	25
GO:0044347	cell wall polysaccharide catabolic process	biological_process	4.9327e-07	6.6332e-05	9
GO:0003824	catalytic activity	molecular_function	5.5934e-07	7.3964e-05	348
GO:0016726	oxidoreductase activity, acting on CH or CH2 groups, NAD or NADP as acceptor	molecular_function	6.3126e-07	8.2105e-05	7
GO:0006145	purine nucleobase catabolic process	biological_process	1.0426e-06	0.00013342	7
GO:0010383	cell wall polysaccharide metabolic process	biological_process	1.1128e-06	0.00014014	13
GO:0019585	glucuronate metabolic process	biological_process	1.166e-06	0.00014017	17
GO:0052695	cellular glucuronidation	biological_process	1.166e-06	0.00014017	17
GO:0052696	flavonoid glucuronidation	biological_process	1.166e-06	0.00014017	17
GO:0044281	small molecule metabolic process	biological_process	1.2541e-06	0.00014678	74
GO:0006063	uronic acid metabolic process	biological_process	1.258e-06	0.00014678	17
GO:0016209	antioxidant activity	molecular_function	1.3007e-06	0.00014957	18
GO:0005976	polysaccharide metabolic process	biological_process	1.4928e-06	0.0001692	26
GO:0006950	response to stress	biological_process	2.0654e-06	0.0002308	64
GO:0005996	monosaccharide metabolic process	biological_process	2.3283e-06	0.00025656	22
GO:0009605	response to external stimulus	biological_process	2.4843e-06	0.00027	24
GO:0046113	nucleobase catabolic process	biological_process	2.9163e-06	0.00031268	7
GO:0044248	cellular catabolic process	biological_process	3.2415e-06	0.00033886	57
GO:0035251	UDP-glucosyltransferase activity	molecular_function	3.246e-06	0.00033886	22
GO:0009813	flavonoid biosynthetic process	biological_process	4.7672e-06	0.0004912	17
GO:0098754	detoxification	biological_process	5.1142e-06	0.0005202	18
GO:0045491	xylan metabolic process	biological_process	5.4762e-06	0.00054998	9
GO:0071554	cell wall organization or biogenesis	biological_process	6.6193e-06	0.00065647	26
GO:0009056	catabolic process	biological_process	7.4945e-06	0.00073409	65
GO:0005811	lipid droplet	cellular_component	7.804e-06	0.00075508	5
GO:0009812	flavonoid metabolic process	biological_process	9.7866e-06	0.0009355	17
GO:0051704	multi-organism process	biological_process	1.6528e-05	0.0015611	27
GO:0009636	response to toxic substance	biological_process	1.7279e-05	0.0016128	18
GO:0016725	oxidoreductase activity, acting on CH or CH2 groups	molecular_function	1.7682e-05	0.0016313	7
GO:0072523	purine-containing compound catabolic process	biological_process	1.9596e-05	0.0017871	7
GO:0051187	cofactor catabolic process	biological_process	2.1e-05	0.0018934	12
GO:0012511	monolayer-surrounded lipid storage body	cellular_component	2.188e-05	0.0019505	4
GO:0009112	nucleobase metabolic process	biological_process	2.2821e-05	0.0020118	9
GO:0032787	monocarboxylic acid metabolic process	biological_process	2.3464e-05	0.0020458	33
GO:0016614	oxidoreductase activity, acting on CH-OH group of donors	molecular_function	2.4287e-05	0.0020861	18
GO:0042744	hydrogen peroxide catabolic process	biological_process	2.4452e-05	0.0020861	11
GO:0098869	cellular oxidant detoxification	biological_process	3.3368e-05	0.00279	15
GO:0006144	purine nucleobase metabolic process	biological_process	3.3406e-05	0.00279	7
GO:0009514	glyoxysome	cellular_component	3.4104e-05	0.0028185	4
GO:0004497	monooxygenase activity	molecular_function	3.5371e-05	0.0028931	22
GO:0017001	antibiotic catabolic process	biological_process	3.8324e-05	0.003073	11
GO:1990748	cellular detoxification	biological_process	3.8344e-05	0.003073	15
GO:1901135	carbohydrate derivative metabolic process	biological_process	4.2357e-05	0.0033606	34
GO:0006952	defense response	biological_process	4.2918e-05	0.0033714	26
GO:0019915	lipid storage	biological_process	4.3823e-05	0.0034087	4
GO:0042743	hydrogen peroxide metabolic process	biological_process	4.5683e-05	0.0035189	11
GO:0016903	oxidoreductase activity, acting on the aldehyde or oxo group of donors	molecular_function	4.6866e-05	0.0035753	11
GO:0019752	carboxylic acid metabolic process	biological_process	5.7426e-05	0.0043392	52
GO:0016999	antibiotic metabolic process	biological_process	6.31e-05	0.004723	12
GO:0097237	cellular response to toxic substance	biological_process	6.3853e-05	0.0047346	15
GO:0043436	oxoacid metabolic process	biological_process	7.2175e-05	0.0053022	52
GO:0006082	organic acid metabolic process	biological_process	8.0165e-05	0.0058351	52
GO:0009646	response to absence of light	biological_process	9.2919e-05	0.006702	4
GO:0009055	electron transfer activity	molecular_function	0.00010124	0.0072366	15
GO:0051537	2 iron, 2 sulfur cluster binding	molecular_function	0.0001219	0.0086353	8
GO:0001101	response to acid chemical	biological_process	0.00018893	0.013265	18
GO:0004066	asparagine synthase (glutamine-hydrolyzing) activity	molecular_function	0.00019277	0.013416	4
GO:0006528	asparagine metabolic process	biological_process	0.00022315	0.015263	4
GO:0006529	asparagine biosynthetic process	biological_process	0.00022315	0.015263	4
GO:0010466	negative regulation of peptidase activity	biological_process	0.00022625	0.015342	8
GO:0052547	regulation of peptidase activity	biological_process	0.00023141	0.015559	8
GO:0004866	endopeptidase inhibitor activity	molecular_function	0.00023434	0.015624	8
GO:0061135	endopeptidase regulator activity	molecular_function	0.00023966	0.015747	8
GO:0044264	cellular polysaccharide metabolic process	biological_process	0.00024015	0.015747	18
GO:0042807	central vacuole	cellular_component	0.0002624	0.017065	3
GO:0006541	glutamine metabolic process	biological_process	0.00028151	0.018102	7
GO:0045861	negative regulation of proteolysis	biological_process	0.00028593	0.018102	8
GO:0044262	cellular carbohydrate metabolic process	biological_process	0.0002869	0.018102	23
GO:0072593	reactive oxygen species metabolic process	biological_process	0.00028748	0.018102	12
GO:0004096	catalase activity	molecular_function	0.00029878	0.018666	3
GO:0030414	peptidase inhibitor activity	molecular_function	0.00033963	0.021052	8
GO:0061134	peptidase regulator activity	molecular_function	0.00034681	0.02133	8
GO:0051213	dioxygenase activity	molecular_function	0.00036667	0.022378	12
GO:0016831	carboxy-lyase activity	molecular_function	0.00037013	0.022391	9
GO:0051346	negative regulation of hydrolase activity	biological_process	0.00037252	0.022391	8
GO:0016758	transferase activity, transferring hexosyl groups	molecular_function	0.00038675	0.023071	28
GO:0016705	oxidoreductase activity, acting on paired donors, with incorporation or reduction of molecular oxygen	molecular_function	0.00039395	0.023325	21
GO:1901700	response to oxygen-containing compound	biological_process	0.00042421	0.024931	21
GO:0016757	transferase activity, transferring glycosyl groups	molecular_function	0.0004429	0.025838	34
GO:0008194	UDP-glycosyltransferase activity	molecular_function	0.00047645	0.027592	22
GO:0009064	glutamine family amino acid metabolic process	biological_process	0.00059019	0.033932	9
GO:0004032	alditol:NADP+ 1-oxidoreductase activity	molecular_function	0.00066157	0.037525	2
GO:0010951	negative regulation of endopeptidase activity	biological_process	0.00066214	0.037525	7
GO:0052548	regulation of endopeptidase activity	biological_process	0.00067672	0.037862	7
GO:0070887	cellular response to chemical stimulus	biological_process	0.00067764	0.037862	28
GO:0051186	cofactor metabolic process	biological_process	0.00080607	0.044723	24
GO:0019748	secondary metabolic process	biological_process	0.00083481	0.045996	16

## Sheet: 8-28-DEGs-GO-Downregulated
GO_accession	Description	Term_type	Over_represented_pValue	Corrected_pValue	DEG_item
GO:0005576	extracellular region	cellular_component	1.648e-49	1.3075e-45	280
GO:0071554	cell wall organization or biogenesis	biological_process	6.5671e-39	2.6052e-35	228
GO:0030312	external encapsulating structure	cellular_component	1.6346e-35	4.3229e-32	181
GO:0005618	cell wall	cellular_component	9.9045e-35	1.9646e-31	177
GO:0009534	chloroplast thylakoid	cellular_component	5.5096e-32	7.2856e-29	139
GO:0031976	plastid thylakoid	cellular_component	5.5096e-32	7.2856e-29	139
GO:0004553	hydrolase activity, hydrolyzing O-glycosyl compounds	molecular_function	1.1743e-31	1.331e-28	240
GO:0043086	negative regulation of catalytic activity	biological_process	5.2708e-31	5.2273e-28	112
GO:0016798	hydrolase activity, acting on glycosyl bonds	molecular_function	1.0143e-30	8.9413e-28	257
GO:0009535	chloroplast thylakoid membrane	cellular_component	2.4998e-30	1.803e-27	121
GO:0055035	plastid thylakoid membrane	cellular_component	2.4998e-30	1.803e-27	121
GO:0044092	negative regulation of molecular function	biological_process	1.2491e-29	8.2589e-27	112
GO:0004857	enzyme inhibitor activity	molecular_function	2.1375e-29	1.3045e-26	113
GO:0010466	negative regulation of peptidase activity	biological_process	1.4428e-28	7.8728e-26	75
GO:0031224	intrinsic component of membrane	cellular_component	1.4884e-28	7.8728e-26	1835
GO:0052547	regulation of peptidase activity	biological_process	2.0316e-28	1.0074e-25	75
GO:0009579	thylakoid	cellular_component	2.7825e-28	1.2986e-25	166
GO:0030414	peptidase inhibitor activity	molecular_function	4.2076e-28	1.8546e-25	77
GO:0061134	peptidase regulator activity	molecular_function	5.8069e-28	2.4248e-25	77
GO:0010951	negative regulation of endopeptidase activity	biological_process	9.1239e-28	3.6195e-25	70
GO:0045861	negative regulation of proteolysis	biological_process	1.0994e-27	4.1536e-25	75
GO:0005975	carbohydrate metabolic process	biological_process	1.3018e-27	4.5135e-25	457
GO:0052548	regulation of endopeptidase activity	biological_process	1.3084e-27	4.5135e-25	70
GO:0042651	thylakoid membrane	cellular_component	4.1961e-27	1.3872e-24	130
GO:0071555	cell wall organization	biological_process	6.3e-27	1.9994e-24	152
GO:0004866	endopeptidase inhibitor activity	molecular_function	7.0142e-27	2.1404e-24	73
GO:0044425	membrane part	cellular_component	8.2909e-27	2.4363e-24	1904
GO:0061135	endopeptidase regulator activity	molecular_function	9.7058e-27	2.7502e-24	73
GO:0045229	external encapsulating structure organization	biological_process	1.1308e-26	3.0937e-24	157
GO:0034357	photosynthetic membrane	cellular_component	2.1103e-26	5.5809e-24	135
GO:0051346	negative regulation of hydrolase activity	biological_process	2.7748e-26	7.1018e-24	75
GO:0044436	thylakoid part	cellular_component	4.8075e-26	1.192e-23	139
GO:0045735	nutrient reservoir activity	molecular_function	6.5944e-26	1.5854e-23	62
GO:0016021	integral component of membrane	cellular_component	9.7906e-26	2.2847e-23	1801
GO:0004867	serine-type endopeptidase inhibitor activity	molecular_function	4.8843e-24	1.1072e-21	63
GO:0055114	oxidation-reduction process	biological_process	1.1688e-22	2.576e-20	614
GO:0090599	alpha-glucosidase activity	molecular_function	6.114e-22	1.311e-19	51
GO:0031984	organelle subcompartment	cellular_component	6.8386e-22	1.4278e-19	161
GO:0004575	sucrose alpha-glucosidase activity	molecular_function	2.0698e-21	4.2108e-19	49
GO:0015979	photosynthesis	biological_process	2.5998e-21	5.1567e-19	107
GO:0032269	negative regulation of cellular protein metabolic process	biological_process	2.9147e-21	5.5059e-19	86
GO:0051248	negative regulation of protein metabolic process	biological_process	2.9147e-21	5.5059e-19	86
GO:0004564	beta-fructofuranosidase activity	molecular_function	3.9901e-21	7.3621e-19	50
GO:0030162	regulation of proteolysis	biological_process	1.0972e-20	1.9784e-18	85
GO:0015926	glucosidase activity	molecular_function	1.1773e-19	2.0758e-17	77
GO:0016491	oxidoreductase activity	molecular_function	7.9703e-19	1.3747e-16	603
GO:0044435	plastid part	cellular_component	1.1571e-18	1.9534e-16	235
GO:0071669	plant-type cell wall organization or biogenesis	biological_process	2.1892e-18	3.6186e-16	74
GO:0044434	chloroplast part	cellular_component	2.4856e-18	4.0246e-16	232
GO:0046906	tetrapyrrole binding	molecular_function	7.5527e-18	1.1985e-15	201
GO:0044036	cell wall macromolecule metabolic process	biological_process	1.4156e-17	2.2022e-15	80
GO:0009522	photosystem I	cellular_component	2.0275e-17	3.0457e-15	45
GO:0016168	chlorophyll binding	molecular_function	2.0346e-17	3.0457e-15	43
GO:0030234	enzyme regulator activity	molecular_function	2.386e-17	3.5056e-15	141
GO:0005976	polysaccharide metabolic process	biological_process	4.5869e-17	6.6168e-15	162
GO:0042737	drug catabolic process	biological_process	5.3063e-17	7.5179e-15	112
GO:0048037	cofactor binding	molecular_function	6.4678e-17	9.0028e-15	397
GO:0009765	photosynthesis, light harvesting	biological_process	2.8775e-16	3.9362e-14	42
GO:0071944	cell periphery	cellular_component	6.4367e-16	8.6557e-14	564
GO:0098772	molecular function regulator	molecular_function	8.0335e-16	1.0623e-13	148
GO:0051172	negative regulation of nitrogen compound metabolic process	biological_process	1.0146e-15	1.3196e-13	112
GO:0005615	extracellular space	cellular_component	1.0331e-15	1.322e-13	55
GO:0019684	photosynthesis, light reaction	biological_process	1.5996e-15	2.0144e-13	58
GO:0009768	photosynthesis, light harvesting in photosystem I	biological_process	4.2167e-15	5.1469e-13	29
GO:0031409	pigment binding	molecular_function	4.2167e-15	5.1469e-13	29
GO:0005575	cellular_component	cellular_component	4.3706e-15	5.254e-13	4397
GO:0010383	cell wall polysaccharide metabolic process	biological_process	9.9054e-15	1.173e-12	64
GO:0009507	chloroplast	cellular_component	1.2295e-14	1.4346e-12	381
GO:0009521	photosystem	cellular_component	1.7663e-14	2.0223e-12	61
GO:0031324	negative regulation of cellular metabolic process	biological_process	1.7842e-14	2.0223e-12	114
GO:0044421	extracellular region part	cellular_component	1.9561e-14	2.1858e-12	56
GO:0031225	anchored component of membrane	cellular_component	2.6695e-14	2.9416e-12	69
GO:0046658	anchored component of plasma membrane	cellular_component	4.8968e-14	5.3221e-12	65
GO:0050790	regulation of catalytic activity	biological_process	6.6466e-14	7.1263e-12	151
GO:0018298	protein-chromophore linkage	biological_process	7.2667e-14	7.6872e-12	41
GO:0065009	regulation of molecular function	biological_process	1.1349e-13	1.1848e-11	153
GO:0051336	regulation of hydrolase activity	biological_process	1.2227e-13	1.2599e-11	95
GO:0009664	plant-type cell wall organization	biological_process	2.6783e-13	2.7243e-11	50
GO:0016020	membrane	cellular_component	2.9084e-13	2.9209e-11	2212
GO:0010410	hemicellulose metabolic process	biological_process	3.1653e-13	3.1392e-11	57
GO:0031226	intrinsic component of plasma membrane	cellular_component	3.9306e-13	3.85e-11	143
GO:1901618	organic hydroxy compound transmembrane transporter activity	molecular_function	4.6059e-13	4.4565e-11	27
GO:0044264	cellular polysaccharide metabolic process	biological_process	5.7053e-13	5.4537e-11	124
GO:0044815	DNA packaging complex	cellular_component	8.049e-13	7.6025e-11	43
GO:0009941	chloroplast envelope	cellular_component	8.2802e-13	7.7288e-11	112
GO:0009505	plant-type cell wall	cellular_component	9.3722e-13	8.6464e-11	66
GO:0015850	organic hydroxy compound transport	biological_process	2.4229e-12	2.2096e-10	27
GO:0006633	fatty acid biosynthetic process	biological_process	2.4777e-12	2.2338e-10	78
GO:0009526	plastid envelope	cellular_component	2.7593e-12	2.4598e-10	114
GO:0015166	polyol transmembrane transporter activity	molecular_function	3.9141e-12	3.4505e-10	25
GO:0006631	fatty acid metabolic process	biological_process	4.5821e-12	3.953e-10	93
GO:0015793	glycerol transport	biological_process	4.5837e-12	3.953e-10	23
GO:0046982	protein heterodimerization activity	molecular_function	4.8729e-12	4.1571e-10	50
GO:0015791	polyol transport	biological_process	5.5853e-12	4.7142e-10	25
GO:0005372	water transmembrane transporter activity	molecular_function	7.6717e-12	6.1482e-10	23
GO:0009992	cellular water homeostasis	biological_process	7.6717e-12	6.1482e-10	23
GO:0015168	glycerol transmembrane transporter activity	molecular_function	7.6717e-12	6.1482e-10	23
GO:0015250	water channel activity	molecular_function	7.6717e-12	6.1482e-10	23
GO:0015254	glycerol channel activity	molecular_function	7.6717e-12	6.1482e-10	23
GO:0042744	hydrogen peroxide catabolic process	biological_process	9.7416e-12	7.729e-10	62
GO:0044262	cellular carbohydrate metabolic process	biological_process	9.9912e-12	7.8485e-10	159
GO:0030104	water homeostasis	biological_process	1.2884e-11	1.0021e-09	24
GO:0000786	nucleosome	cellular_component	1.3332e-11	1.027e-09	39
GO:0006884	cell volume homeostasis	biological_process	1.9612e-11	1.4962e-09	23
GO:0017001	antibiotic catabolic process	biological_process	2.5713e-11	1.9429e-09	63
GO:0051187	cofactor catabolic process	biological_process	2.6951e-11	2.0173e-09	66
GO:0006833	water transport	biological_process	3.0339e-11	2.2288e-09	23
GO:0042044	fluid transport	biological_process	3.0339e-11	2.2288e-09	23
GO:0042546	cell wall biogenesis	biological_process	5.1421e-11	3.7429e-09	52
GO:0048523	negative regulation of cellular process	biological_process	9.5165e-11	6.864e-09	133
GO:0017144	drug metabolic process	biological_process	1.2115e-10	8.6595e-09	173
GO:0042743	hydrogen peroxide metabolic process	biological_process	1.3579e-10	9.6191e-09	62
GO:0072330	monocarboxylic acid biosynthetic process	biological_process	3.428e-10	2.4069e-08	97
GO:0016757	transferase activity, transferring glycosyl groups	molecular_function	3.8743e-10	2.6964e-08	251
GO:0006979	response to oxidative stress	biological_process	5.1094e-10	3.525e-08	99
GO:0015066	alpha-amylase inhibitor activity	molecular_function	1.0899e-09	7.4547e-08	12
GO:0020037	heme binding	molecular_function	1.3371e-09	9.0326e-08	158
GO:0072593	reactive oxygen species metabolic process	biological_process	1.3434e-09	9.0326e-08	75
GO:0046394	carboxylic acid biosynthetic process	biological_process	1.9555e-09	1.3038e-07	162
GO:0016053	organic acid biosynthetic process	biological_process	2.3127e-09	1.5291e-07	162
GO:0008361	regulation of cell size	biological_process	3.0723e-09	2.0145e-07	25
GO:0010605	negative regulation of macromolecule metabolic process	biological_process	4.3903e-09	2.8551e-07	141
GO:0032993	protein-DNA complex	cellular_component	4.5156e-09	2.9128e-07	44
GO:0008150	biological_process	biological_process	6.0494e-09	3.8706e-07	4252
GO:0045491	xylan metabolic process	biological_process	6.1796e-09	3.9223e-07	35
GO:0009056	catabolic process	biological_process	9.3771e-09	5.9046e-07	451
GO:0000272	polysaccharide catabolic process	biological_process	1.5377e-08	9.5891e-07	65
GO:0016998	cell wall macromolecule catabolic process	biological_process	1.547e-08	9.5891e-07	39
GO:0009892	negative regulation of metabolic process	biological_process	1.6673e-08	1.0254e-06	142
GO:0010287	plastoglobule	cellular_component	2.2336e-08	1.3632e-06	32
GO:0006091	generation of precursor metabolites and energy	biological_process	3.2598e-08	1.9743e-06	163
GO:0098869	cellular oxidant detoxification	biological_process	4.0858e-08	2.4558e-06	81
GO:0016999	antibiotic metabolic process	biological_process	5.5514e-08	3.3116e-06	63
GO:0098754	detoxification	biological_process	6.7738e-08	4.0107e-06	93
GO:1990748	cellular detoxification	biological_process	7.082e-08	4.1621e-06	81
GO:0044459	plasma membrane part	cellular_component	7.5564e-08	4.4083e-06	154
GO:0046983	protein dimerization activity	molecular_function	7.9425e-08	4.5997e-06	142
GO:0016051	carbohydrate biosynthetic process	biological_process	8.6929e-08	4.9978e-06	104
GO:0050738	fructosyltransferase activity	molecular_function	1.2761e-07	7.2836e-06	10
GO:0097237	cellular response to toxic substance	biological_process	1.632e-07	9.249e-06	82
GO:0006323	DNA packaging	biological_process	1.8982e-07	1.0681e-05	30
GO:0009532	plastid stroma	cellular_component	2.1151e-07	1.1755e-05	108
GO:0009698	phenylpropanoid metabolic process	biological_process	2.1187e-07	1.1755e-05	37
GO:0009636	response to toxic substance	biological_process	2.3534e-07	1.2943e-05	97
GO:0032535	regulation of cellular component size	biological_process	2.3818e-07	1.2943e-05	30
GO:0090066	regulation of anatomical structure size	biological_process	2.3818e-07	1.2943e-05	30
GO:0032268	regulation of cellular protein metabolic process	biological_process	2.5912e-07	1.3985e-05	119
GO:0048046	apoplast	cellular_component	2.7001e-07	1.4475e-05	53
GO:0005200	structural constituent of cytoskeleton	molecular_function	2.8783e-07	1.5326e-05	24
GO:0009832	plant-type cell wall biogenesis	biological_process	3.265e-07	1.727e-05	29
GO:0022626	cytosolic ribosome	cellular_component	4.6672e-07	2.4523e-05	92
GO:0050306	sucrose 1F-fructosyltransferase activity	molecular_function	5.1059e-07	2.6652e-05	9
GO:0005747	mitochondrial respiratory chain complex I	cellular_component	5.2125e-07	2.6681e-05	17
GO:0030964	NADH dehydrogenase complex	cellular_component	5.2125e-07	2.6681e-05	17
GO:0045271	respiratory chain complex I	cellular_component	5.2125e-07	2.6681e-05	17
GO:0009523	photosystem II	cellular_component	6.6474e-07	3.3808e-05	32
GO:0016684	oxidoreductase activity, acting on peroxide as acceptor	molecular_function	7.3445e-07	3.7116e-05	76
GO:0004601	peroxidase activity	molecular_function	1.0241e-06	5.1427e-05	74
GO:0005773	vacuole	cellular_component	1.249e-06	6.2323e-05	133
GO:0009570	chloroplast stroma	cellular_component	1.3185e-06	6.5293e-05	104
GO:0006629	lipid metabolic process	biological_process	1.325e-06	6.5293e-05	238
GO:0044248	cellular catabolic process	biological_process	1.5174e-06	7.4313e-05	366
GO:0000785	chromatin	cellular_component	1.5622e-06	7.5668e-05	53
GO:0051246	regulation of protein metabolic process	biological_process	1.5641e-06	7.5668e-05	119
GO:0015144	carbohydrate transmembrane transporter activity	molecular_function	1.8156e-06	8.7305e-05	47
GO:0016762	xyloglucan:xyloglucosyl transferase activity	molecular_function	2.1644e-06	0.00010345	18
GO:0044347	cell wall polysaccharide catabolic process	biological_process	2.1995e-06	0.0001045	25
GO:0031497	chromatin assembly	biological_process	2.2776e-06	0.00010756	25
GO:0009699	phenylpropanoid biosynthetic process	biological_process	2.8077e-06	0.00013181	28
GO:0031975	envelope	cellular_component	3.2087e-06	0.00014975	183
GO:0044283	small molecule biosynthetic process	biological_process	3.2316e-06	0.00014994	186
GO:0042973	glucan endo-1,3-beta-D-glucosidase activity	molecular_function	3.6604e-06	0.00016803	16
GO:0008610	lipid biosynthetic process	biological_process	3.6639e-06	0.00016803	127
GO:0000271	polysaccharide biosynthetic process	biological_process	4.1096e-06	0.00018739	74
GO:0005978	glycogen biosynthetic process	biological_process	4.1847e-06	0.00018972	15
GO:0009834	plant-type secondary cell wall biogenesis	biological_process	4.4059e-06	0.00019861	16
GO:0031967	organelle envelope	cellular_component	4.5876e-06	0.00020564	182
GO:0009536	plastid	cellular_component	5.0624e-06	0.00022565	851
GO:0016747	transferase activity, transferring acyl groups other than amino-acyl groups	molecular_function	5.2623e-06	0.00023325	133
GO:0016209	antioxidant activity	molecular_function	6.3345e-06	0.00027921	79
GO:0008643	carbohydrate transport	biological_process	6.9275e-06	0.00030366	54
GO:0016746	transferase activity, transferring acyl groups	molecular_function	7.1312e-06	0.00031087	144
GO:0034637	cellular carbohydrate biosynthetic process	biological_process	7.7086e-06	0.00033421	78
GO:0006334	nucleosome assembly	biological_process	8.3544e-06	0.00036024	22
GO:1901136	carbohydrate derivative catabolic process	biological_process	8.4201e-06	0.00036111	36
GO:0044445	cytosolic part	cellular_component	9.629e-06	0.00041073	103
GO:0006857	oligopeptide transport	biological_process	9.9906e-06	0.00042388	24
GO:0033949	fructan beta-(2,6)-fructosidase activity	molecular_function	1.0589e-05	0.00044689	9
GO:0006073	cellular glucan metabolic process	biological_process	1.2741e-05	0.00053485	80
GO:0010411	xyloglucan metabolic process	biological_process	1.2826e-05	0.00053488	22
GO:0044042	glucan metabolic process	biological_process	1.2877e-05	0.00053488	82
GO:0098803	respiratory chain complex	cellular_component	1.3356e-05	0.0005519	24
GO:0005977	glycogen metabolic process	biological_process	1.3608e-05	0.00055652	18
GO:0006112	energy reserve metabolic process	biological_process	1.3608e-05	0.00055652	18
GO:0008289	lipid binding	molecular_function	1.4602e-05	0.0005941	80
GO:0016787	hydrolase activity	molecular_function	1.6919e-05	0.00068486	1014
GO:0015020	glucuronosyltransferase activity	molecular_function	1.728e-05	0.00069594	13
GO:0044446	intracellular organelle part	cellular_component	2.0584e-05	0.00082483	809
GO:0006952	defense response	biological_process	2.1091e-05	0.00084089	144
GO:0044422	organelle part	cellular_component	2.3095e-05	0.00091619	810
GO:0019725	cellular homeostasis	biological_process	2.4128e-05	0.0009524	99
GO:0016052	carbohydrate catabolic process	biological_process	2.4385e-05	0.00095778	95
GO:0032787	monocarboxylic acid metabolic process	biological_process	2.5172e-05	0.00098381	191
GO:0022625	cytosolic large ribosomal subunit	cellular_component	2.6343e-05	0.0010245	57
GO:0005794	Golgi apparatus	cellular_component	2.9376e-05	0.0011369	150
GO:0045492	xylan biosynthetic process	biological_process	3.0235e-05	0.0011645	15
GO:0033692	cellular polysaccharide biosynthetic process	biological_process	3.2246e-05	0.001236	63
GO:0016758	transferase activity, transferring hexosyl groups	molecular_function	3.6029e-05	0.0013743	177
GO:0045493	xylan catabolic process	biological_process	3.7254e-05	0.0014142	20
GO:0010393	galacturonan metabolic process	biological_process	4.0308e-05	0.0015156	25
GO:0045488	pectin metabolic process	biological_process	4.0308e-05	0.0015156	25
GO:0050832	defense response to fungus	biological_process	4.9935e-05	0.0018625	33
GO:0005746	mitochondrial respirasome	cellular_component	5.0001e-05	0.0018625	22
GO:0051186	cofactor metabolic process	biological_process	5.1727e-05	0.0019178	155
GO:0046556	alpha-L-arabinofuranosidase activity	molecular_function	5.7606e-05	0.0021258	16
GO:0034728	nucleosome organization	biological_process	7.1565e-05	0.0026287	22
GO:0098796	membrane protein complex	cellular_component	7.2363e-05	0.0026458	158
GO:0098656	anion transmembrane transport	biological_process	7.2818e-05	0.0026502	71
GO:0048519	negative regulation of biological process	biological_process	7.9069e-05	0.0028645	162
GO:0016413	O-acetyltransferase activity	molecular_function	9.5935e-05	0.0034598	19
GO:0044038	cell wall macromolecule biosynthetic process	biological_process	0.00010027	0.0035837	20
GO:0070589	cellular component macromolecule biosynthetic process	biological_process	0.00010027	0.0035837	20
GO:0009044	xylan 1,4-beta-xylosidase activity	molecular_function	0.00010853	0.0038269	10
GO:0031221	arabinan metabolic process	biological_process	0.00010853	0.0038269	10
GO:0031222	arabinan catabolic process	biological_process	0.00010853	0.0038269	10
GO:0015018	galactosylgalactosylxylosylprotein 3-beta-glucuronosyltransferase activity	molecular_function	0.00011043	0.0038768	9
GO:0010277	chlorophyllide a oxygenase [overall] activity	molecular_function	0.00011132	0.0038909	6
GO:0033356	UDP-L-arabinose metabolic process	biological_process	0.00012019	0.0041822	8
GO:0009620	response to fungus	biological_process	0.00012135	0.0042042	36
GO:0015995	chlorophyll biosynthetic process	biological_process	0.0001232	0.00425	16
GO:0004497	monooxygenase activity	molecular_function	0.00013724	0.0047138	112
GO:0031090	organelle membrane	cellular_component	0.00014034	0.0047994	271
GO:0003886	DNA (cytosine-5-)-methyltransferase activity	molecular_function	0.00014314	0.0048122	9
GO:0009008	DNA-methyltransferase activity	molecular_function	0.00014314	0.0048122	9
GO:0032776	DNA methylation on cytosine	biological_process	0.00014314	0.0048122	9
GO:0090116	C-5 methylation of cytosine	biological_process	0.00014314	0.0048122	9
GO:0097599	xylanase activity	molecular_function	0.00015906	0.0053248	11
GO:0004871	obsolete signal transducer activity	molecular_function	0.00018362	0.006121	24
GO:0042555	MCM complex	cellular_component	0.00019929	0.0065488	8
GO:0016705	oxidoreductase activity, acting on paired donors, with incorporation or reduction of molecular oxygen	molecular_function	0.00020207	0.0065488	120
GO:0006026	aminoglycan catabolic process	biological_process	0.00020222	0.0065488	21
GO:0006030	chitin metabolic process	biological_process	0.00020222	0.0065488	21
GO:0006032	chitin catabolic process	biological_process	0.00020222	0.0065488	21
GO:0046348	amino sugar catabolic process	biological_process	0.00020222	0.0065488	21
GO:1901072	glucosamine-containing compound catabolic process	biological_process	0.00020222	0.0065488	21
GO:0070592	cell wall polysaccharide biosynthetic process	biological_process	0.00023708	0.0076463	19
GO:0051213	dioxygenase activity	molecular_function	0.00024186	0.0077688	57
GO:0050053	levansucrase activity	molecular_function	0.00024692	0.0078995	4
GO:1901071	glucosamine-containing compound metabolic process	biological_process	0.00024915	0.0079149	21
GO:0046148	pigment biosynthetic process	biological_process	0.0002494	0.0079149	32
GO:0004568	chitinase activity	molecular_function	0.00025143	0.0079476	21
GO:0010143	cutin biosynthetic process	biological_process	0.00025474	0.0080204	13
GO:1990204	oxidoreductase complex	cellular_component	0.0002617	0.008207	40
GO:0035435	phosphate ion transmembrane transport	biological_process	0.00029072	0.0090811	5
GO:0019748	secondary metabolic process	biological_process	0.00032232	0.010029	92
GO:0009057	macromolecule catabolic process	biological_process	0.00034984	0.010842	262
GO:0006270	DNA replication initiation	biological_process	0.00035753	0.011038	13
GO:0003844	1,4-alpha-glucan branching enzyme activity	molecular_function	0.00040001	0.012254	8
GO:1901575	organic substance catabolic process	biological_process	0.00041785	0.012732	365
GO:0016703	oxidoreductase activity, acting on single donors with incorporation of molecular oxygen, incorporation of one atom of oxygen (internal monooxygenases or internal mixed function oxidases)	molecular_function	0.00041883	0.012732	6
GO:0005515	protein binding	molecular_function	0.00042816	0.012966	404
GO:0004556	alpha-amylase activity	molecular_function	0.00043662	0.013172	7
GO:0045490	pectin catabolic process	biological_process	0.00043836	0.013174	14
GO:0015994	chlorophyll metabolic process	biological_process	0.00045261	0.01355	21
GO:0016160	amylase activity	molecular_function	0.0004543	0.01355	12
GO:0009416	response to light stimulus	biological_process	0.00047686	0.01417	71
GO:0010413	glucuronoxylan metabolic process	biological_process	0.00049031	0.014462	8
GO:0010417	glucuronoxylan biosynthetic process	biological_process	0.00049031	0.014462	8
GO:0015934	large ribosomal subunit	cellular_component	0.00052911	0.015548	63
GO:0052691	UDP-arabinopyranose mutase activity	molecular_function	0.00053838	0.015762	5
GO:0000788	nuclear nucleosome	cellular_component	0.00054618	0.015891	6
GO:0008374	O-acyltransferase activity	molecular_function	0.00054678	0.015891	37
GO:0016671	oxidoreductase activity, acting on a sulfur group of donors, disulfide as acceptor	molecular_function	0.00055386	0.016038	20
GO:0006022	aminoglycan metabolic process	biological_process	0.00055988	0.016153	22
GO:0019252	starch biosynthetic process	biological_process	0.00057118	0.016419	15
GO:0009773	photosynthetic electron transport in photosystem I	biological_process	0.00058096	0.01664	5
GO:0033948	fructan beta-(2,1)-fructosidase activity	molecular_function	0.00061631	0.017589	5
GO:0044391	ribosomal subunit	cellular_component	0.00063067	0.017934	97
GO:0005887	integral component of plasma membrane	cellular_component	0.00063824	0.018059	78
GO:0004197	cysteine-type endopeptidase activity	molecular_function	0.00063961	0.018059	24
GO:0008422	beta-glucosidase activity	molecular_function	0.00065063	0.018305	26
GO:0004312	fatty acid synthase activity	molecular_function	0.00067585	0.018948	7
GO:0042440	pigment metabolic process	biological_process	0.00071433	0.019903	36
GO:0098800	inner mitochondrial membrane protein complex	cellular_component	0.00071495	0.019903	32
GO:0034220	ion transmembrane transport	biological_process	0.00071794	0.019916	161
GO:0008509	anion transmembrane transporter activity	molecular_function	0.00073445	0.020304	66
GO:0005215	transporter activity	molecular_function	0.00075366	0.020762	349
GO:0009225	nucleotide-sugar metabolic process	biological_process	0.00075895	0.020836	17
GO:0045430	chalcone isomerase activity	molecular_function	0.00080558	0.02204	7
GO:0044427	chromosomal part	cellular_component	0.00085016	0.023179	75
GO:0070469	respirasome	cellular_component	0.00086567	0.023521	28
GO:0015849	organic acid transport	biological_process	0.00088213	0.023887	50
GO:0000139	Golgi membrane	cellular_component	0.00089375	0.024119	58
GO:0050662	coenzyme binding	molecular_function	0.00092853	0.024935	156
GO:0008878	glucose-1-phosphate adenylyltransferase activity	molecular_function	0.00093027	0.024935	7
GO:0071702	organic substance transport	biological_process	0.00094803	0.025326	262
GO:0003878	ATP citrate synthase activity	molecular_function	0.00098806	0.026306	4
GO:0005342	organic acid transmembrane transporter activity	molecular_function	0.0010035	0.026628	47
GO:0046942	carboxylic acid transport	biological_process	0.0010182	0.026928	49
GO:1901568	fatty acid derivative metabolic process	biological_process	0.0010482	0.027628	11
GO:0042349	guiding stereospecific synthesis activity	molecular_function	0.001058	0.027796	9
GO:0015114	phosphate ion transmembrane transporter activity	molecular_function	0.001097	0.028724	5
GO:0004567	beta-mannosidase activity	molecular_function	0.0011325	0.029557	9
GO:0031406	carboxylic acid binding	molecular_function	0.0011425	0.029623	32
GO:0043177	organic acid binding	molecular_function	0.0011425	0.029623	32
GO:0046943	carboxylic acid transmembrane transporter activity	molecular_function	0.0011597	0.029972	46
GO:0055082	cellular chemical homeostasis	biological_process	0.0012276	0.031623	56
GO:0005198	structural molecule activity	molecular_function	0.0012919	0.033171	175
GO:1901570	fatty acid derivative biosynthetic process	biological_process	0.0013076	0.033386	10
GO:0065004	protein-DNA complex assembly	biological_process	0.0013087	0.033386	28
GO:1903825	organic acid transmembrane transport	biological_process	0.0013198	0.033561	45
GO:0015171	amino acid transmembrane transporter activity	molecular_function	0.001356	0.034372	39
GO:0009055	electron transfer activity	molecular_function	0.0013791	0.034847	68
GO:0004185	serine-type carboxypeptidase activity	molecular_function	0.0013886	0.034935	25
GO:0000790	nuclear chromatin	cellular_component	0.0013914	0.034935	22
GO:0044281	small molecule metabolic process	biological_process	0.0014173	0.035445	453
GO:0019253	reductive pentose-phosphate cycle	biological_process	0.0014251	0.035445	9
GO:0019685	photosynthesis, dark reaction	biological_process	0.0014251	0.035445	9
GO:0003993	acid phosphatase activity	molecular_function	0.0014695	0.036434	17
GO:1905039	carboxylic acid transmembrane transport	biological_process	0.0015257	0.037641	44
GO:0004869	cysteine-type endopeptidase inhibitor activity	molecular_function	0.0015276	0.037641	8
GO:0005764	lysosome	cellular_component	0.0015495	0.03806	21
GO:0009767	photosynthetic electron transport chain	biological_process	0.001583	0.038763	12
GO:0005506	iron ion binding	molecular_function	0.0016729	0.040839	131
GO:0019673	GDP-mannose metabolic process	biological_process	0.0017115	0.04165	6
GO:0035821	modification of morphology or physiology of other organism	biological_process	0.0017166	0.04165	18
GO:0005886	plasma membrane	cellular_component	0.0018861	0.045624	379
GO:0044550	secondary metabolite biosynthetic process	biological_process	0.0019578	0.047214	66

## Sheet: 8-28-DEGs-GO-Upregulated
GO_accession	Description	Term_type	Over_represented_pValue	Corrected_pValue	DEG_item
GO:0045735	nutrient reservoir activity	molecular_function	3.5014e-14	2.778e-10	27
GO:0004854	xanthine dehydrogenase activity	molecular_function	2.4076e-13	4.7754e-10	17
GO:0009115	xanthine catabolic process	biological_process	2.4076e-13	4.7754e-10	17
GO:0046110	xanthine metabolic process	biological_process	2.4076e-13	4.7754e-10	17
GO:0005506	iron ion binding	molecular_function	4.7217e-13	7.4924e-10	91
GO:0016726	oxidoreductase activity, acting on CH or CH2 groups, NAD or NADP as acceptor	molecular_function	2.5963e-12	3.4332e-09	17
GO:0020037	heme binding	molecular_function	5.197e-12	5.8905e-09	84
GO:0006145	purine nucleobase catabolic process	biological_process	1.0651e-11	1.0563e-08	17
GO:0042221	response to chemical	biological_process	2.8022e-11	2.4703e-08	165
GO:0016491	oxidoreductase activity	molecular_function	1.4464e-10	1.1476e-07	255
GO:0046113	nucleobase catabolic process	biological_process	3.4487e-10	2.4874e-07	17
GO:0046906	tetrapyrrole binding	molecular_function	6.0657e-10	4.0105e-07	84
GO:0055114	oxidation-reduction process	biological_process	6.8806e-10	4.1993e-07	252
GO:0048037	cofactor binding	molecular_function	1.1136e-09	6.3109e-07	172
GO:0050896	response to stimulus	biological_process	1.258e-09	6.6541e-07	374
GO:0016725	oxidoreductase activity, acting on CH or CH2 groups	molecular_function	2.2554e-09	1.1184e-06	18
GO:0006144	purine nucleobase metabolic process	biological_process	3.5648e-09	1.5845e-06	19
GO:0009112	nucleobase metabolic process	biological_process	3.5947e-09	1.5845e-06	25
GO:0008061	chitin binding	molecular_function	3.9737e-09	1.6593e-06	16
GO:0004497	monooxygenase activity	molecular_function	8.8426e-09	3.5079e-06	66
GO:0072523	purine-containing compound catabolic process	biological_process	1.5479e-08	5.848e-06	17
GO:0001906	cell killing	biological_process	7.6862e-08	2.5409e-05	11
GO:0031640	killing of cells of other organism	biological_process	7.6862e-08	2.5409e-05	11
GO:0044364	disruption of cells of other organism	biological_process	7.6862e-08	2.5409e-05	11
GO:0016903	oxidoreductase activity, acting on the aldehyde or oxo group of donors	molecular_function	2.1237e-07	6.7399e-05	29
GO:0009735	response to cytokinin	biological_process	2.3996e-07	7.3225e-05	23
GO:0051537	2 iron, 2 sulfur cluster binding	molecular_function	8.7768e-07	0.00025791	20
GO:0006950	response to stress	biological_process	1.2666e-06	0.00035889	200
GO:0016705	oxidoreductase activity, acting on paired donors, with incorporation or reduction of molecular oxygen	molecular_function	2.2924e-06	0.00062716	65
GO:0004601	peroxidase activity	molecular_function	3.6062e-06	0.00095372	35
GO:0009719	response to endogenous stimulus	biological_process	5.8739e-06	0.0014564	82
GO:0009725	response to hormone	biological_process	5.8739e-06	0.0014564	82
GO:0016684	oxidoreductase activity, acting on peroxide as acceptor	molecular_function	6.3307e-06	0.001522	35
GO:0009266	response to temperature stimulus	biological_process	7.553e-06	0.0017625	27
GO:0050832	defense response to fungus	biological_process	8.0892e-06	0.0018337	19
GO:0035821	modification of morphology or physiology of other organism	biological_process	1.1498e-05	0.0024732	13
GO:0042493	response to drug	biological_process	1.1534e-05	0.0024732	32
GO:0016709	oxidoreductase activity, acting on paired donors, with incorporation or reduction of molecular oxygen, NAD(P)H as one donor, and incorporation of one atom of oxygen	molecular_function	1.2343e-05	0.002577	35
GO:0044281	small molecule metabolic process	biological_process	1.7894e-05	0.0036403	221
GO:0006026	aminoglycan catabolic process	biological_process	2.0297e-05	0.0036599	12
GO:0006030	chitin metabolic process	biological_process	2.0297e-05	0.0036599	12
GO:0006032	chitin catabolic process	biological_process	2.0297e-05	0.0036599	12
GO:0046348	amino sugar catabolic process	biological_process	2.0297e-05	0.0036599	12
GO:1901072	glucosamine-containing compound catabolic process	biological_process	2.0297e-05	0.0036599	12
GO:0015297	antiporter activity	molecular_function	2.2836e-05	0.0039165	32
GO:1901071	glucosamine-containing compound metabolic process	biological_process	2.3009e-05	0.0039165	12
GO:0004568	chitinase activity	molecular_function	2.3201e-05	0.0039165	12
GO:0016209	antioxidant activity	molecular_function	2.4424e-05	0.0039579	36
GO:0009505	plant-type cell wall	cellular_component	2.4444e-05	0.0039579	25
GO:0043621	protein self-association	molecular_function	2.8258e-05	0.0044839	10
GO:0006022	aminoglycan metabolic process	biological_process	3.1995e-05	0.0049775	13
GO:0080043	quercetin 3-O-glucosyltransferase activity	molecular_function	3.9794e-05	0.0059571	29
GO:0080044	quercetin 7-O-glucosyltransferase activity	molecular_function	3.9794e-05	0.0059571	29
GO:0009514	glyoxysome	cellular_component	4.6239e-05	0.0067938	6
GO:0005811	lipid droplet	cellular_component	5.0973e-05	0.0073531	7
GO:0009636	response to toxic substance	biological_process	5.2986e-05	0.007507	40
GO:0016999	antibiotic metabolic process	biological_process	5.8246e-05	0.0081075	26
GO:0032787	monocarboxylic acid metabolic process	biological_process	6.3671e-05	0.0086395	89
GO:0055086	nucleobase-containing small molecule metabolic process	biological_process	6.4247e-05	0.0086395	70
GO:0042744	hydrogen peroxide catabolic process	biological_process	7.1851e-05	0.0095011	21
GO:0009620	response to fungus	biological_process	7.4131e-05	0.0096419	20
GO:0006855	drug transmembrane transport	biological_process	7.8162e-05	0.010002	20
GO:0051186	cofactor metabolic process	biological_process	8.6229e-05	0.010859	72
GO:0019748	secondary metabolic process	biological_process	9.1565e-05	0.011351	44
GO:0072521	purine-containing compound metabolic process	biological_process	9.3247e-05	0.011354	51
GO:0097237	cellular response to toxic substance	biological_process	9.8418e-05	0.011354	34
GO:0019585	glucuronate metabolic process	biological_process	9.8739e-05	0.011354	31
GO:0052695	cellular glucuronidation	biological_process	9.8739e-05	0.011354	31
GO:0052696	flavonoid glucuronidation	biological_process	9.8739e-05	0.011354	31
GO:0005313	L-glutamate transmembrane transporter activity	molecular_function	0.00010437	0.011663	7
GO:0015172	acidic amino acid transmembrane transporter activity	molecular_function	0.00010437	0.011663	7
GO:0008150	biological_process	biological_process	0.00011005	0.011683	1836
GO:0006063	uronic acid metabolic process	biological_process	0.00011052	0.011683	31
GO:0030619	U1 snRNA binding	molecular_function	0.00011246	0.011683	7
GO:0015893	drug transport	biological_process	0.00011626	0.011683	22
GO:0015180	L-alanine transmembrane transporter activity	molecular_function	0.00011633	0.011683	6
GO:0015808	L-alanine transport	biological_process	0.00011633	0.011683	6
GO:0022858	alanine transmembrane transporter activity	molecular_function	0.00011633	0.011683	6
GO:0032328	alanine transport	biological_process	0.00011633	0.011683	6
GO:0098754	detoxification	biological_process	0.00013004	0.012755	36
GO:0044419	interspecies interaction between organisms	biological_process	0.00013022	0.012755	15
GO:0071596	ubiquitin-dependent protein catabolic process via the N-end rule pathway	biological_process	0.0001385	0.0134	6
GO:0017001	antibiotic catabolic process	biological_process	0.00014498	0.013859	21
GO:0017144	drug metabolic process	biological_process	0.00016239	0.015338	68
GO:0004031	aldehyde oxidase activity	molecular_function	0.00017282	0.016131	3
GO:0055082	cellular chemical homeostasis	biological_process	0.00018206	0.016699	31
GO:0042737	drug catabolic process	biological_process	0.00018311	0.016699	34
GO:0055085	transmembrane transport	biological_process	0.00020812	0.018764	160
GO:0042743	hydrogen peroxide metabolic process	biological_process	0.00022532	0.020086	21
GO:0030003	cellular cation homeostasis	biological_process	0.00023033	0.020197	25
GO:0009409	response to cold	biological_process	0.00023318	0.020197	14
GO:0010033	response to organic substance	biological_process	0.0002342	0.020197	84
GO:0009705	plant-type vacuole membrane	cellular_component	0.00024181	0.020241	13
GO:0051536	iron-sulfur cluster binding	molecular_function	0.00024626	0.020241	31
GO:0051540	metal cluster binding	molecular_function	0.00024626	0.020241	31
GO:0015185	gamma-aminobutyric acid transmembrane transporter activity	molecular_function	0.00024746	0.020241	6
GO:0015812	gamma-aminobutyric acid transport	biological_process	0.00024746	0.020241	6
GO:0009812	flavonoid metabolic process	biological_process	0.00025311	0.020492	34
GO:0070887	cellular response to chemical stimulus	biological_process	0.00028575	0.022901	83
GO:0009813	flavonoid biosynthetic process	biological_process	0.00030306	0.023494	32
GO:0009438	methylglyoxal metabolic process	biological_process	0.000305	0.023494	7
GO:0042182	ketone catabolic process	biological_process	0.000305	0.023494	7
GO:0051596	methylglyoxal catabolic process	biological_process	0.000305	0.023494	7
GO:0005996	monosaccharide metabolic process	biological_process	0.00031422	0.0239	45
GO:0048829	root cap development	biological_process	0.00032046	0.0239	5
GO:0005326	neurotransmitter transmembrane transporter activity	molecular_function	0.00032233	0.0239	7
GO:0006836	neurotransmitter transport	biological_process	0.00032233	0.0239	7
GO:0046527	glucosyltransferase activity	molecular_function	0.00034019	0.024984	51
GO:0009646	response to absence of light	biological_process	0.00034465	0.024984	6
GO:0015175	neutral amino acid transmembrane transporter activity	molecular_function	0.00034638	0.024984	7
GO:0006040	amino sugar metabolic process	biological_process	0.00038285	0.027261	13
GO:0015174	basic amino acid transmembrane transporter activity	molecular_function	0.00039514	0.027261	7
GO:0015189	L-lysine transmembrane transporter activity	molecular_function	0.00039514	0.027261	7
GO:1902022	L-lysine transport	biological_process	0.00039514	0.027261	7
GO:1903401	L-lysine transmembrane transport	biological_process	0.00039514	0.027261	7
GO:0010035	response to inorganic substance	biological_process	0.00041783	0.028578	29
GO:0006812	cation transport	biological_process	0.00042844	0.029054	70
GO:0044550	secondary metabolite biosynthetic process	biological_process	0.00044165	0.029695	33
GO:0051187	cofactor catabolic process	biological_process	0.00046878	0.031254	22
GO:1901617	organic hydroxy compound biosynthetic process	biological_process	0.00049061	0.032438	22
GO:0048878	chemical homeostasis	biological_process	0.00051096	0.033504	43
GO:0016879	ligase activity, forming carbon-nitrogen bonds	molecular_function	0.0005285	0.03437	25
GO:0005310	dicarboxylic acid transmembrane transporter activity	molecular_function	0.00055582	0.035384	9
GO:0046914	transition metal ion binding	molecular_function	0.00056482	0.035384	277
GO:0015181	arginine transmembrane transporter activity	molecular_function	0.00056639	0.035384	6
GO:1903826	arginine transmembrane transport	biological_process	0.00056639	0.035384	6
GO:1990822	basic amino acid transmembrane transport	biological_process	0.00056639	0.035384	6
GO:0055080	cation homeostasis	biological_process	0.00057727	0.035782	29
GO:0003674	molecular_function	molecular_function	0.00058367	0.035898	2054
GO:0006873	cellular ion homeostasis	biological_process	0.00061536	0.037556	25
GO:0042542	response to hydrogen peroxide	biological_process	0.00063128	0.038233	8
GO:0098869	cellular oxidant detoxification	biological_process	0.00064469	0.038446	30
GO:0015802	basic amino acid transport	biological_process	0.00064933	0.038446	6
GO:0015809	arginine transport	biological_process	0.00064933	0.038446	6
GO:0006541	glutamine metabolic process	biological_process	0.00066481	0.039071	14
GO:0015672	monovalent inorganic cation transport	biological_process	0.00067468	0.03936	38
GO:0016174	NAD(P)H oxidase activity	molecular_function	0.00071664	0.041502	4
GO:0042254	ribosome biogenesis	biological_process	0.00073767	0.042226	50
GO:0050660	flavin adenine dinucleotide binding	molecular_function	0.00074602	0.042226	30
GO:0003980	UDP-glucose:glycoprotein glucosyltransferase activity	molecular_function	0.00075344	0.042226	3
GO:0097359	UDP-glucosylation	biological_process	0.00075344	0.042226	3
GO:0046185	aldehyde catabolic process	biological_process	0.00075574	0.042226	7
GO:1990748	cellular detoxification	biological_process	0.00077413	0.042951	30
GO:0015291	secondary active transmembrane transporter activity	molecular_function	0.00082825	0.045634	43
GO:0098655	cation transmembrane transport	biological_process	0.00085569	0.046821	56
GO:0005887	integral component of plasma membrane	cellular_component	0.00087951	0.047795	41
GO:0000325	plant-type vacuole	cellular_component	0.00090436	0.048811	15
