# Supplementary material for: Analysis of Elymus nutans seed coat development elucidates the genetic basis of metabolome and transcriptome underlying seed coat permeability characteristics
Source: Front Plant Sci. 2022 Aug 18;13:970957. doi: 10.3389/fpls.2022.970957 (PMC9437961; doi:10.3389/fpls.2022.970957)
Supplement: Supplementary file 3 [file Data_Sheet_3.XLSX]

## Sheet: 8-18 dpa-DEGs-KEGG
S-M downregulated					S-M upregulated
Term	ID	Input number	Corrected P-Value		Term	ID	Input number	Corrected P-Value
Fatty acid elongation	bdi00062	20	5.94355e-10		Amino sugar and nucleotide sugar metabolism	bdi00520	18	0.000279774
Biosynthesis of unsaturated fatty acids	bdi01040	8	0.0088338		MAPK signaling pathway - plant	bdi04016	16	0.0106535
Biosynthesis of secondary metabolites	bdi01110	79	0.0198735		Glyoxylate and dicarboxylate metabolism	bdi00630	9	0.0157738
Fatty acid metabolism	bdi01212	10	0.0481515		Tryptophan metabolism	bdi00380	8	0.0157738
beta-Alanine metabolism	bdi00410	7	0.11909		Linoleic acid metabolism	bdi00591	4	0.0337488
Flavonoid biosynthesis	bdi00941	7	0.11909		Citrate cycle (TCA cycle)	bdi00020	7	0.0616075
Ascorbate and aldarate metabolism	bdi00053	7	0.151041		Phenylpropanoid biosynthesis	bdi00940	17	0.0679831
Metabolic pathways	bdi01100	122	0.151041		Metabolic pathways	bdi01100	100	0.0679831
Ubiquinone and other terpenoid-quinone biosynthesis	bdi00130	6	0.218239		Stilbenoid, diarylheptanoid and gingerol biosynthesis	bdi00945	4	0.0810725
Phenylpropanoid biosynthesis	bdi00940	18	0.248269		Carbon fixation in photosynthetic organisms	bdi00710	7	0.151444
alpha-Linolenic acid metabolism	bdi00592	6	0.250503		Alanine, aspartate and glutamate metabolism	bdi00250	6	0.151444
Glycosaminoglycan degradation	bdi00531	3	0.324533		Pyruvate metabolism	bdi00620	6	0.331437
Limonene and pinene degradation	bdi00903	2	0.389728		Carbon metabolism	bdi01200	14	0.371712
Glycerolipid metabolism	bdi00561	8	0.488799		Brassinosteroid biosynthesis	bdi00905	2	0.371712
Stilbenoid, diarylheptanoid and gingerol biosynthesis	bdi00945	3	0.488799		Flavonoid biosynthesis	bdi00941	4	0.427086
Cyanoamino acid metabolism	bdi00460	5	0.492127		Cyanoamino acid metabolism	bdi00460	4	0.497266
Brassinosteroid biosynthesis	bdi00905	2	0.567881		Homologous recombination	bdi03440	4	0.931234
Diterpenoid biosynthesis	bdi00904	3	0.568904		Biosynthesis of secondary metabolites	bdi01110	47	0.931234
Linoleic acid metabolism	bdi00591	2	0.568904		Starch and sucrose metabolism	bdi00500	7	0.931234
Fatty acid degradation	bdi00071	5	0.568904		Phosphatidylinositol signaling system	bdi04070	4	0.931234
Phenylalanine metabolism	bdi00360	4	0.605412		Pentose phosphate pathway	bdi00030	3	0.931234
Glycine, serine and threonine metabolism	bdi00260	5	0.663309		Fatty acid degradation	bdi00071	3	0.931234
Glycerophospholipid metabolism	bdi00564	8	0.71		Taurine and hypotaurine metabolism	bdi00430	1	0.931234
Circadian rhythm - plant	bdi04712	4	0.71		Non-homologous end-joining	bdi03450	1	0.931234
Tryptophan metabolism	bdi00380	4	0.71		One carbon pool by folate	bdi00670	1	0.931234
Arginine and proline metabolism	bdi00330	4	0.723756		DNA replication	bdi03030	3	0.931234
Pyruvate metabolism	bdi00620	5	0.809155		Endocytosis	bdi04144	7	0.931234
Butanoate metabolism	bdi00650	2	0.857667		Glycolysis / Gluconeogenesis	bdi00010	6	0.931234
Cysteine and methionine metabolism	bdi00270	6	0.857667		Nucleotide excision repair	bdi03420	3	0.931234
Valine, leucine and isoleucine degradation	bdi00280	3	0.860731		Glycosaminoglycan degradation	bdi00531	1	0.931234
Inositol phosphate metabolism	bdi00562	4	0.860731		Cysteine and methionine metabolism	bdi00270	4	0.931234
Propanoate metabolism	bdi00640	2	0.860731		2-Oxocarboxylic acid metabolism	bdi01210	2	0.931234
Cutin, suberine and wax biosynthesis	bdi00073	2	0.860731		Biotin metabolism	bdi00780	1	0.931234
Starch and sucrose metabolism	bdi00500	8	0.860731		Pyrimidine metabolism	bdi00240	2	0.931234
Lysine degradation	bdi00310	3	0.860731		Butanoate metabolism	bdi00650	1	0.931234
Monoterpenoid biosynthesis	bdi00902	1	0.860731		Glutathione metabolism	bdi00480	4	0.931234
Endocytosis	bdi04144	9	0.860731		Zeatin biosynthesis	bdi00908	1	0.931234
Ether lipid metabolism	bdi00565	2	0.860731		Arginine biosynthesis	bdi00220	1	0.931234
Glutathione metabolism	bdi00480	6	0.860731		Cutin, suberine and wax biosynthesis	bdi00073	1	0.931234
ABC transporters	bdi02010	2	0.860731		Peroxisome	bdi04146	3	0.931234
Biosynthesis of secondary metabolites - unclassified	bdi00999	1	0.860731		Tyrosine metabolism	bdi00350	2	0.931234
Histidine metabolism	bdi00340	1	0.908058		Fructose and mannose metabolism	bdi00051	2	0.931234
Arachidonic acid metabolism	bdi00590	1	0.908911		Biosynthesis of unsaturated fatty acids	bdi01040	1	0.931234
AGE-RAGE signaling pathway in diabetic complications	bdi04933	1	0.908911		Ether lipid metabolism	bdi00565	1	0.931234
Galactose metabolism	bdi00052	3	0.908911		Inositol phosphate metabolism	bdi00562	2	0.931234
Alanine, aspartate and glutamate metabolism	bdi00250	3	0.916594		Ribosome biogenesis in eukaryotes	bdi03008	3	0.931234
Peroxisome	bdi04146	4	0.999026		Plant hormone signal transduction	bdi04075	8	0.931234
SNARE interactions in vesicular transport	bdi04130	2	0.999026		Oxidative phosphorylation	bdi00190	4	0.931234
Pyrimidine metabolism	bdi00240	2	0.999026		Fatty acid metabolism	bdi01212	2	0.931234
Other glycan degradation	bdi00511	1	0.999026		Biosynthesis of amino acids	bdi01230	7	0.931234
Isoquinoline alkaloid biosynthesis	bdi00950	1	0.999026		Sulfur metabolism	bdi00920	1	0.934986
Citrate cycle (TCA cycle)	bdi00020	2	0.999026		Protein processing in endoplasmic reticulum	bdi04141	6	0.934986
Phagosome	bdi04145	3	0.999026		RNA polymerase	bdi03020	1	0.934986
Porphyrin and chlorophyll metabolism	bdi00860	2	0.999026		RNA degradation	bdi03018	3	0.934986
Tyrosine metabolism	bdi00350	2	0.999026		Fatty acid elongation	bdi00062	1	0.934986
Sphingolipid metabolism	bdi00600	1	0.999026		Fatty acid biosynthesis	bdi00061	1	0.934986
Mismatch repair	bdi03430	1	0.999026		beta-Alanine metabolism	bdi00410	1	0.934986
Glyoxylate and dicarboxylate metabolism	bdi00630	2	0.999026		alpha-Linolenic acid metabolism	bdi00592	1	0.934986
N-Glycan biosynthesis	bdi00510	1	0.999026		Phenylalanine, tyrosine and tryptophan biosynthesis	bdi00400	1	0.934986
Pentose and glucuronate interconversions	bdi00040	2	0.999026		Glycerolipid metabolism	bdi00561	2	0.942902
Autophagy - other	bdi04136	1	0.999026		Galactose metabolism	bdi00052	1	0.942902
Amino sugar and nucleotide sugar metabolism	bdi00520	4	0.999026		Glycine, serine and threonine metabolism	bdi00260	1	0.95204
Steroid biosynthesis	bdi00100	1	0.999026		Purine metabolism	bdi00230	1	0.9859
Photosynthesis	bdi00195	2	0.999026		Ubiquitin mediated proteolysis	bdi04120	2	0.9859
Phosphatidylinositol signaling system	bdi04070	2	0.999026		Spliceosome	bdi03040	3	0.9859
Fatty acid biosynthesis	bdi00061	1	0.999026		Glycerophospholipid metabolism	bdi00564	1	0.9859
Terpenoid backbone biosynthesis	bdi00900	1	0.999026
Glycolysis / Gluconeogenesis	bdi00010	4	0.999026
Phenylalanine, tyrosine and tryptophan biosynthesis	bdi00400	1	0.999026
MAPK signaling pathway - plant	bdi04016	4	0.999026
Fructose and mannose metabolism	bdi00051	1	0.999026
Plant hormone signal transduction	bdi04075	7	0.999026
Plant-pathogen interaction	bdi04626	4	0.999026
DNA replication	bdi03030	1	0.999026
Nucleotide excision repair	bdi03420	1	0.999026
Homologous recombination	bdi03440	1	0.999026
Protein processing in endoplasmic reticulum	bdi04141	5	0.999026
Carbon fixation in photosynthetic organisms	bdi00710	1	0.999026
Carbon metabolism	bdi01200	5	0.999026
Biosynthesis of amino acids	bdi01230	4	0.999026
Spliceosome	bdi03040	3	0.999026
Ribosome	bdi03010	5	0.999026
Ubiquitin mediated proteolysis	bdi04120	1	0.999026

## Sheet: 8-28 dpa-DEGs-KEGG
S-L downregulated					S-L upregulated
Term	ID	Input number	Corrected P-Value		Term	ID	Input number	Corrected P-Value
Starch and sucrose metabolism	bdi00500	72	0.0140047		MAPK signaling pathway - plant	bdi04016	34	0.0263181
Phagosome	bdi04145	46	0.0140047		Tryptophan metabolism	bdi00380	15	0.0647709
Fatty acid elongation	bdi00062	31	0.0140047		Nucleotide excision repair	bdi03420	16	0.128862
Fructose and mannose metabolism	bdi00051	29	0.414598		Amino sugar and nucleotide sugar metabolism	bdi00520	25	0.128862
Flavonoid biosynthesis	bdi00941	23	0.414598		Homologous recombination	bdi03440	16	0.128862
Ascorbate and aldarate metabolism	bdi00053	25	0.414598		Linoleic acid metabolism	bdi00591	6	0.128862
Selenocompound metabolism	bdi00450	12	0.414598		Glyoxylate and dicarboxylate metabolism	bdi00630	14	0.209967
Biosynthesis of secondary metabolites	bdi01110	370	0.414598		DNA replication	bdi03030	14	0.21236
Protein processing in endoplasmic reticulum	bdi04141	73	0.714405		RNA degradation	bdi03018	20	0.390613
Metabolic pathways	bdi01100	652	0.776819		Plant hormone signal transduction	bdi04075	37	0.41439
Linoleic acid metabolism	bdi00591	8	0.776819		Citrate cycle (TCA cycle)	bdi00020	11	0.434252
Phenylpropanoid biosynthesis	bdi00940	79	0.788106		Non-homologous end-joining	bdi03450	4	0.473094
Galactose metabolism	bdi00052	23	0.788106		Cyanoamino acid metabolism	bdi00460	10	0.474945
Amino sugar and nucleotide sugar metabolism	bdi00520	46	0.788106		Alanine, aspartate and glutamate metabolism	bdi00250	11	0.490313
alpha-Linolenic acid metabolism	bdi00592	20	0.788106		Phenylpropanoid biosynthesis	bdi00940	33	0.532309
DNA replication	bdi03030	25	0.788106		Terpenoid backbone biosynthesis	bdi00900	9	0.602059
Glycine, serine and threonine metabolism	bdi00260	24	0.826121		Ribosome biogenesis in eukaryotes	bdi03008	15	0.602059
Glyoxylate and dicarboxylate metabolism	bdi00630	24	0.826121		Galactose metabolism	bdi00052	10	0.602059
beta-Alanine metabolism	bdi00410	18	0.83761		Pyruvate metabolism	bdi00620	12	0.602059
Cysteine and methionine metabolism	bdi00270	34	0.83761		Starch and sucrose metabolism	bdi00500	21	0.602059
Photosynthesis	bdi00195	27	0.83761		Folate biosynthesis	bdi00790	4	0.606069
Cyanoamino acid metabolism	bdi00460	19	0.83761		Sphingolipid metabolism	bdi00600	6	0.606069
Arachidonic acid metabolism	bdi00590	7	0.83761		ABC transporters	bdi02010	6	0.606069
Monobactam biosynthesis	bdi00261	6	0.83761		Pentose phosphate pathway	bdi00030	9	0.608181
Mismatch repair	bdi03430	13	0.838657		Metabolic pathways	bdi01100	248	0.608181
Biosynthesis of unsaturated fatty acids	bdi01040	12	0.838657		Brassinosteroid biosynthesis	bdi00905	3	0.608181
Glycosaminoglycan degradation	bdi00531	7	0.940546		Glycerolipid metabolism	bdi00561	14	0.62427
Cutin, suberine and wax biosynthesis	bdi00073	10	1		Biosynthesis of secondary metabolites	bdi01110	135	0.731532
Carotenoid biosynthesis	bdi00906	11	1		Carbon metabolism	bdi01200	31	0.731532
Ubiquinone and other terpenoid-quinone biosynthesis	bdi00130	15	1		Stilbenoid, diarylheptanoid and gingerol biosynthesis	bdi00945	4	0.731532
Fatty acid metabolism	bdi01212	22	1		Autophagy - other	bdi04136	6	0.775787
One carbon pool by folate	bdi00670	5	1		Glycosylphosphatidylinositol (GPI)-anchor biosynthesis	bdi00563	4	0.775787
Pyruvate metabolism	bdi00620	23	1		Carotenoid biosynthesis	bdi00906	5	0.775787
Phenylalanine metabolism	bdi00360	14	1		Glycosaminoglycan degradation	bdi00531	3	0.775787
Monoterpenoid biosynthesis	bdi00902	4	1		Glycolysis / Gluconeogenesis	bdi00010	18	0.838542
Porphyrin and chlorophyll metabolism	bdi00860	18	1		Arginine biosynthesis	bdi00220	4	0.944662
Lysine degradation	bdi00310	15	1		Endocytosis	bdi04144	20	0.982189
Pentose phosphate pathway	bdi00030	17	1		Taurine and hypotaurine metabolism	bdi00430	2	0.982189
Citrate cycle (TCA cycle)	bdi00020	17	1		Flavonoid biosynthesis	bdi00941	6	0.982189
Carbon fixation in photosynthetic organisms	bdi00710	23	1		RNA transport	bdi03013	18	0.983817
Limonene and pinene degradation	bdi00903	3	1		RNA polymerase	bdi03020	5	0.983817
Glycerophospholipid metabolism	bdi00564	35	1		Histidine metabolism	bdi00340	2	0.983817
Glycolysis / Gluconeogenesis	bdi00010	42	1		One carbon pool by folate	bdi00670	2	0.983817
Inositol phosphate metabolism	bdi00562	18	1		Pyrimidine metabolism	bdi00240	6	1
Biotin metabolism	bdi00780	6	1		Mismatch repair	bdi03430	4	1
Sphingolipid metabolism	bdi00600	9	1		AGE-RAGE signaling pathway in diabetic complications	bdi04933	2	1
Carbon metabolism	bdi01200	69	1		Base excision repair	bdi03410	5	1
Stilbenoid, diarylheptanoid and gingerol biosynthesis	bdi00945	6	1		Cutin, suberine and wax biosynthesis	bdi00073	3	1
Protein export	bdi03060	13	1		Thiamine metabolism	bdi00730	2	1
Other glycan degradation	bdi00511	7	1		Lysine degradation	bdi00310	5	1
Ribosome	bdi03010	85	1		Sulfur metabolism	bdi00920	4	1
Endocytosis	bdi04144	46	1		alpha-Linolenic acid metabolism	bdi00592	5	1
Biosynthesis of amino acids	bdi01230	61	1		Nitrogen metabolism	bdi00910	3	1
Glutathione metabolism	bdi00480	30	1		Pantothenate and CoA biosynthesis	bdi00770	3	1
Propanoate metabolism	bdi00640	7	1		Ether lipid metabolism	bdi00565	3	1
Fatty acid biosynthesis	bdi00061	12	1		Circadian rhythm - plant	bdi04712	5	1
2-Oxocarboxylic acid metabolism	bdi01210	12	1		Sulfur relay system	bdi04122	1	1
ABC transporters	bdi02010	8	1		Purine metabolism	bdi00230	10	1
Biosynthesis of secondary metabolites - unclassified	bdi00999	3	1		Glutathione metabolism	bdi00480	11	1
Lysine biosynthesis	bdi00300	4	1		Spliceosome	bdi03040	20	1
Alanine, aspartate and glutamate metabolism	bdi00250	15	1		Carbon fixation in photosynthetic organisms	bdi00710	7	1
Tropane, piperidine and pyridine alkaloid biosynthesis	bdi00960	6	1		Butanoate metabolism	bdi00650	2	1
Vitamin B6 metabolism	bdi00750	3	1		Phosphatidylinositol signaling system	bdi04070	7	1
Histidine metabolism	bdi00340	3	1		Cysteine and methionine metabolism	bdi00270	9	1
Ether lipid metabolism	bdi00565	7	1		beta-Alanine metabolism	bdi00410	4	1
Glycosphingolipid biosynthesis - globo and isoglobo series	bdi00603	2	1		2-Oxocarboxylic acid metabolism	bdi01210	4	1
Fatty acid degradation	bdi00071	14	1		Other glycan degradation	bdi00511	2	1
Steroid biosynthesis	bdi00100	10	1		Fructose and mannose metabolism	bdi00051	5	1
Tryptophan metabolism	bdi00380	12	1		Arachidonic acid metabolism	bdi00590	1	1
Oxidative phosphorylation	bdi00190	33	1		Arginine and proline metabolism	bdi00330	4	1
Arginine biosynthesis	bdi00220	6	1		Peroxisome	bdi04146	7	1
Butanoate metabolism	bdi00650	5	1		Ubiquinone and other terpenoid-quinone biosynthesis	bdi00130	3	1
N-Glycan biosynthesis	bdi00510	8	1		Fatty acid degradation	bdi00071	4	1
Arginine and proline metabolism	bdi00330	12	1		Tyrosine metabolism	bdi00350	4	1
Plant-pathogen interaction	bdi04626	41	1		Biosynthesis of amino acids	bdi01230	19	1
Glycerolipid metabolism	bdi00561	23	1		Oxidative phosphorylation	bdi00190	10	1
Homologous recombination	bdi03440	16	1		Inositol phosphate metabolism	bdi00562	4	1
Nicotinate and nicotinamide metabolism	bdi00760	3	1		Protein processing in endoplasmic reticulum	bdi04141	16	1
Pyrimidine metabolism	bdi00240	11	1		Tropane, piperidine and pyridine alkaloid biosynthesis	bdi00960	1	1
Valine, leucine and isoleucine degradation	bdi00280	9	1		Pentose and glucuronate interconversions	bdi00040	4	1
Proteasome	bdi03050	15	1		Steroid biosynthesis	bdi00100	2	1
Ubiquitin mediated proteolysis	bdi04120	37	1		Zeatin biosynthesis	bdi00908	1	1
Diterpenoid biosynthesis	bdi00904	5	1		Fatty acid elongation	bdi00062	2	1
Brassinosteroid biosynthesis	bdi00905	2	1		Biosynthesis of unsaturated fatty acids	bdi01040	1	1
Folate biosynthesis	bdi00790	3	1		Protein export	bdi03060	2	1
Terpenoid backbone biosynthesis	bdi00900	10	1		Ubiquitin mediated proteolysis	bdi04120	10	1
Valine, leucine and isoleucine biosynthesis	bdi00290	4	1		Proteasome	bdi03050	3	1
Betalain biosynthesis	bdi00965	2	1		N-Glycan biosynthesis	bdi00510	1	1
Glycosphingolipid biosynthesis - ganglio series	bdi00604	1	1		Plant-pathogen interaction	bdi04626	10	1
Peroxisome	bdi04146	19	1		Porphyrin and chlorophyll metabolism	bdi00860	2	1
Phosphatidylinositol signaling system	bdi04070	16	1		Glycerophospholipid metabolism	bdi00564	6	1
Sulfur metabolism	bdi00920	7	1		Glycine, serine and threonine metabolism	bdi00260	2	1
Autophagy - other	bdi04136	7	1		Basal transcription factors	bdi03022	1	1
AGE-RAGE signaling pathway in diabetic complications	bdi04933	2	1		SNARE interactions in vesicular transport	bdi04130	1	1
Riboflavin metabolism	bdi00740	3	1		Fatty acid biosynthesis	bdi00061	1	1
Phenylalanine, tyrosine and tryptophan biosynthesis	bdi00400	9	1		Fatty acid metabolism	bdi01212	2	1
Pentose and glucuronate interconversions	bdi00040	13	1		Phenylalanine, tyrosine and tryptophan biosynthesis	bdi00400	1	1
Isoquinoline alkaloid biosynthesis	bdi00950	4	1		Aminoacyl-tRNA biosynthesis	bdi00970	3	1
SNARE interactions in vesicular transport	bdi04130	8	1		Phagosome	bdi04145	2	1
Tyrosine metabolism	bdi00350	10	1		mRNA surveillance pathway	bdi03015	4	1
Pantothenate and CoA biosynthesis	bdi00770	4	1		Ribosome	bdi03010	6	1
Nucleotide excision repair	bdi03420	11	1
Purine metabolism	bdi00230	18	1
Nitrogen metabolism	bdi00910	3	1
Base excision repair	bdi03410	5	1
MAPK signaling pathway - plant	bdi04016	28	1
Thiamine metabolism	bdi00730	1	1
Other types of O-glycan biosynthesis	bdi00514	1	1
RNA degradation	bdi03018	19	1
Aminoacyl-tRNA biosynthesis	bdi00970	12	1
Glycosylphosphatidylinositol (GPI)-anchor biosynthesis	bdi00563	1	1
Plant hormone signal transduction	bdi04075	45	1
Circadian rhythm - plant	bdi04712	4	1
Zeatin biosynthesis	bdi00908	1	1
RNA polymerase	bdi03020	2	1
Spliceosome	bdi03040	32	1
RNA transport	bdi03013	21	1
Basal transcription factors	bdi03022	2	1
mRNA surveillance pathway	bdi03015	11	1
Ribosome biogenesis in eukaryotes	bdi03008	3	1
