# Supplementary material for: Analysis of Elymus nutans seed coat development elucidates the genetic basis of metabolome and transcriptome underlying seed coat permeability characteristics
Source: Front Plant Sci. 2022 Aug 18;13:970957. doi: 10.3389/fpls.2022.970957 (PMC9437961; doi:10.3389/fpls.2022.970957)
Supplement: Supplementary file 4 [file Data_Sheet_4.XLSX]

## Sheet: TFAnnotationResult
Gene_ID	Target_Gene	Gene_Family			bHLH			B3			FAR1			NAC			WRKY
TRINITY_DN101557_c0_g1	LOC_Os04g22990.1	FAR1		Gene_ID	Target_Gene		Gene_ID	Target_Gene		Gene_ID	Target_Gene		Gene_ID	Target_Gene		Gene_ID	Target_Gene
TRINITY_DN101615_c0_g1	PK03054.1	HD-ZIP		TRINITY_DN1079_c0_g1	Bradi2g44117.1		TRINITY_DN118396_c0_g1	29851.m002493		TRINITY_DN101557_c0_g1	LOC_Os04g22990.1		TRINITY_DN104408_c0_g1	mrna24179.1-v1.0-hybrid		TRINITY_DN102737_c0_g1	OpuncBB_FGP8130
TRINITY_DN101677_c0_g1	MEDTR3G143650.1	C3H		TRINITY_DN109965_c0_g1	ObartAA03S_FGP8381		TRINITY_DN132605_c0_g1	OpuncBB_FGP15793		TRINITY_DN102766_c0_g1	OpuncBB_FGP9507		TRINITY_DN114633_c0_g1	MDP0000320566		TRINITY_DN119788_c0_g1	BGIOSGA022298-PA
TRINITY_DN102737_c0_g1	OpuncBB_FGP8130	WRKY		TRINITY_DN12944_c0_g1	Pbr038274.1		TRINITY_DN15869_c0_g1	MLOC_47091.1		TRINITY_DN11458_c0_g1	BGIOSGA010323-PA		TRINITY_DN15804_c0_g1	BGIOSGA034756-PA		TRINITY_DN122887_c0_g1	EMT03342
TRINITY_DN102743_c0_g1	PDK_30s1160841g001	ARF		TRINITY_DN137475_c0_g1	Solyc08g075090.2.1		TRINITY_DN15882_c0_g1	Tae026446		TRINITY_DN12547_c0_g2	EMT19245		TRINITY_DN19359_c0_g1	Jcr4S16185.10		TRINITY_DN140740_c0_g1	EMT03342
TRINITY_DN102766_c0_g1	OpuncBB_FGP9507	FAR1		TRINITY_DN150_c0_g1	Thecc1EG042823t1		TRINITY_DN18941_c1_g1	MDP0000252726		TRINITY_DN13008_c0_g1	Tae038449		TRINITY_DN19428_c0_g1	Tae007395		TRINITY_DN1671_c0_g1	EMT03342
TRINITY_DN10379_c0_g1	131245	ERF		TRINITY_DN17060_c0_g1	Pbr038274.1		TRINITY_DN21061_c0_g1	Si038567m		TRINITY_DN15085_c0_g1	LOC_Os04g22990.1		TRINITY_DN19998_c0_g1	BGIOSGA009474-PA		TRINITY_DN17495_c0_g1	mrna31843.1-v1.0-hybrid
TRINITY_DN10396_c0_g1	MLOC_64962.3	LSD		TRINITY_DN19201_c0_g1	PH01001260G0280		TRINITY_DN23840_c0_g1	Scf00089.g7885.t1		TRINITY_DN15933_c0_g1	Sobic.009G135300.2.p		TRINITY_DN20171_c0_g1	MDP0000320566		TRINITY_DN17949_c0_g1	PH01004450G0140
TRINITY_DN104375_c0_g1	ppa005116m	C2H2		TRINITY_DN21566_c0_g1	Bra005795		TRINITY_DN24086_c0_g2	IGS.gm_21_00076		TRINITY_DN16282_c0_g1	Tae001235		TRINITY_DN21956_c0_g1	EMT06613		TRINITY_DN2400_c0_g1	EMT03342
TRINITY_DN104408_c0_g1	mrna24179.1-v1.0-hybrid	NAC		TRINITY_DN21704_c0_g1	mrna15187.1-v1.0-hybrid		TRINITY_DN24104_c0_g1	Can011627		TRINITY_DN16285_c0_g2	GRMZM2G083374_P01		TRINITY_DN22139_c0_g1	BGIOSGA036980-PA		TRINITY_DN24543_c0_g1	Nta000199
TRINITY_DN10474_c0_g1	Bra013842	GeBP		TRINITY_DN22555_c0_g1	Pbr038274.1		TRINITY_DN24121_c0_g1	MDP0000266051		TRINITY_DN16658_c0_g1	Tae046253		TRINITY_DN22656_c0_g1	mrna27940.1-v1.0-hybrid		TRINITY_DN25096_c3_g1	EMT21586
TRINITY_DN104769_c0_g1	ObartAA03S_FGP19934	MIKC		TRINITY_DN22683_c0_g1	MDP0000183819		TRINITY_DN24458_c0_g1	Tae040596		TRINITY_DN18150_c0_g1	EMT07921		TRINITY_DN23294_c0_g2	MDP0000320566		TRINITY_DN26744_c0_g1	PH01003485G0070
TRINITY_DN106091_c0_g1	LOC_Os12g06010.1	bZIP		TRINITY_DN22948_c0_g1	PH01003422G0070		TRINITY_DN24895_c0_g1	MDP0000252727		TRINITY_DN18555_c0_g1	EMT19245		TRINITY_DN24852_c0_g1	mrna18590.1-v1.0-hybrid		TRINITY_DN26920_c2_g1	EMT03342
TRINITY_DN106094_c0_g1	Tae020993	MYB_related		TRINITY_DN229_c0_g1	MDP0000247912		TRINITY_DN25835_c0_g3	evm_27.model.AmTr_v1.0_scaffold00080.55		TRINITY_DN19097_c0_g1	Thecc1EG011369t1		TRINITY_DN25515_c0_g1	ObartAA03S_FGP2423		TRINITY_DN27062_c0_g3	EMT03342
TRINITY_DN106773_c0_g1	GSMUA_Achr7P25320_001	TCP		TRINITY_DN24311_c0_g1	MDP0000514358		TRINITY_DN26428_c0_g1	mrna07861.1-v1.0-hybrid		TRINITY_DN20459_c0_g1	mrna28724.1-v1.0-hybrid		TRINITY_DN25667_c0_g1	Tae026114		TRINITY_DN27978_c0_g1	328625
TRINITY_DN10718_c0_g1	Bra039779	S1Fa-like		TRINITY_DN24456_c0_g1	PDK_30s1001281g002		TRINITY_DN26679_c0_g1	Tae044973		TRINITY_DN21990_c0_g1	Potri.012G137500.1		TRINITY_DN25828_c0_g1	Bra001000		TRINITY_DN28024_c0_g1	MDP0000184308
TRINITY_DN107844_c0_g1	Potri.016G025800.2	GRAS		TRINITY_DN26029_c0_g1	Bra030622		TRINITY_DN27239_c0_g1	MLOC_47091.1		TRINITY_DN22405_c1_g1	GRMZM2G083374_P01		TRINITY_DN26524_c0_g2	Lus10038670		TRINITY_DN28283_c0_g1	EMT03342
TRINITY_DN10784_c0_g1	PH01003045G0040	NF-YA		TRINITY_DN26232_c0_g1	Glyma04g34912.1		TRINITY_DN27354_c0_g1	Bra001729		TRINITY_DN23252_c0_g1	Tae044043		TRINITY_DN26616_c0_g1	EMT05508		TRINITY_DN29261_c1_g3	PH01000046G0930
TRINITY_DN1079_c0_g1	Bradi2g44117.1	bHLH		TRINITY_DN26375_c0_g1	Bradi2g44117.1		TRINITY_DN27513_c0_g1	EMT29229		TRINITY_DN24202_c0_g1	Jcr4S06752.20		TRINITY_DN27126_c0_g1	Tae040203		TRINITY_DN29289_c0_g1	OpuncBB_FGP8130
TRINITY_DN10935_c0_g1	PDK_30s1160841g001	ARF		TRINITY_DN26970_c0_g1	ORGLA09G0131400.1		TRINITY_DN27540_c0_g1	MLOC_69727.3		TRINITY_DN25981_c2_g1	LOC_Os11g19030.1		TRINITY_DN27304_c0_g2	Tae001108		TRINITY_DN30079_c0_g1	OB05G31630.1
TRINITY_DN109877_c0_g1	OpuncBB_FGP7623	GATA		TRINITY_DN27912_c0_g2	Lus10030581		TRINITY_DN27953_c0_g1	MLOC_47091.1		TRINITY_DN26203_c1_g1	GRMZM2G083374_P01		TRINITY_DN27494_c1_g1	MDP0000265073		TRINITY_DN30291_c1_g1	mrna31843.1-v1.0-hybrid
TRINITY_DN109965_c0_g1	ObartAA03S_FGP8381	bHLH		TRINITY_DN28056_c0_g1	BGIOSGA028855-PA		TRINITY_DN27962_c0_g3	Tae026446		TRINITY_DN26212_c0_g1	Tae054707		TRINITY_DN27671_c2_g2	Jcr4S16185.10		TRINITY_DN30356_c0_g1	PH01003485G0070
TRINITY_DN11074_c0_g1	OpuncBB_FGP7623	GATA		TRINITY_DN28115_c0_g1	mrna09125.1-v1.0-hybrid		TRINITY_DN28129_c3_g2	Thecc1EG000515t1		TRINITY_DN26232_c0_g2	Potri.012G137500.1		TRINITY_DN28074_c0_g4	GSVIVT01033372001		TRINITY_DN30383_c0_g1	AC202489_11.1
TRINITY_DN11458_c0_g1	BGIOSGA010323-PA	FAR1		TRINITY_DN28193_c0_g2	GRMZM5G899865_P01		TRINITY_DN28197_c0_g1	MDP0000266051		TRINITY_DN26722_c0_g1	Potri.012G137500.1		TRINITY_DN28325_c0_g1	AT1G64100.2		TRINITY_DN30425_c0_g2	MLOC_74974.3
TRINITY_DN114603_c0_g1	mrna19889.1-v1.0-hybrid	C3H		TRINITY_DN28257_c0_g1	mrna09125.1-v1.0-hybrid		TRINITY_DN28349_c0_g2	mrna27595.1-v1.0-hybrid		TRINITY_DN27098_c0_g1	Tae050178		TRINITY_DN28581_c0_g1	Lus10001876		TRINITY_DN30588_c0_g2	EMT03342
TRINITY_DN114633_c0_g1	MDP0000320566	NAC		TRINITY_DN28271_c2_g2	Lus10020727		TRINITY_DN28417_c1_g1	EMT06472		TRINITY_DN27436_c0_g1	EMT23676		TRINITY_DN28600_c0_g1	Lus10010148		TRINITY_DN30881_c1_g2	OB11G27340.1
TRINITY_DN116439_c0_g1	PDK_30s940631g002	E2F/DP		TRINITY_DN28388_c0_g1	MDP0000183819		TRINITY_DN28784_c0_g1	mrna12617.1-v1.0-hybrid		TRINITY_DN27622_c0_g2	EMT26392		TRINITY_DN28774_c0_g1	GSVIVT01033372001		TRINITY_DN30949_c0_g1	OB05G31630.1
TRINITY_DN117848_c0_g1	PDK_30s1160841g001	ARF		TRINITY_DN28780_c0_g2	GRMZM2G137380_P01		TRINITY_DN28830_c0_g1	PGSC0003DMP400044805		TRINITY_DN27654_c0_g1	LOC_Os11g12490.1		TRINITY_DN28774_c0_g2	GSVIVT01033372001		TRINITY_DN31163_c0_g1	BGIOSGA027491-PA
TRINITY_DN117943_c0_g1	PK12308.1	MYB_related		TRINITY_DN28791_c0_g1	Tae049835		TRINITY_DN28897_c1_g1	Tae042234		TRINITY_DN28258_c1_g1	LOC_Os07g01270.1		TRINITY_DN28975_c0_g2	MDP0000191614		TRINITY_DN31186_c0_g2	EMT03342
TRINITY_DN118072_c0_g1	PK03054.1	HD-ZIP		TRINITY_DN28887_c1_g1	Bradi2g44117.1		TRINITY_DN29053_c0_g1	Tae042234		TRINITY_DN28276_c0_g1	LOC_Os07g01270.1		TRINITY_DN28980_c0_g1	PH01000820G0540		TRINITY_DN31186_c0_g5	EMS45007
TRINITY_DN118201_c0_g1	Aan019826	CO-like		TRINITY_DN28903_c2_g3	Bradi2g44117.1		TRINITY_DN29090_c0_g1	mrna12617.1-v1.0-hybrid		TRINITY_DN28457_c0_g1	Potri.012G137500.1		TRINITY_DN29328_c0_g1	Sobic.003G254900.1.p		TRINITY_DN31226_c3_g1	BGIOSGA027491-PA
TRINITY_DN118396_c0_g1	29851.m002493	B3		TRINITY_DN29010_c0_g2	Lus10020727		TRINITY_DN29176_c1_g1	Thecc1EG000515t1		TRINITY_DN28723_c0_g1	MDP0000318339		TRINITY_DN29373_c0_g1	GSMUA_Achr6P31580_001		TRINITY_DN31226_c4_g1	BGIOSGA027491-PA
TRINITY_DN119344_c0_g1	Tae026814	GRAS		TRINITY_DN29243_c1_g1	GSMUA_Achr10P00170_001		TRINITY_DN29176_c1_g2	Thecc1EG000515t1		TRINITY_DN28753_c0_g1	evm.model.supercontig_8.51		TRINITY_DN29400_c0_g1	chr2.LjT04L10.120.r2.m		TRINITY_DN31312_c1_g1	OB04G30700.1
TRINITY_DN119788_c0_g1	BGIOSGA022298-PA	WRKY		TRINITY_DN29282_c0_g1	Tae031869		TRINITY_DN29203_c0_g1	mrna12617.1-v1.0-hybrid		TRINITY_DN28821_c0_g3	LOC_Os04g22990.1		TRINITY_DN29547_c1_g1	MDP0000428265		TRINITY_DN31322_c0_g1	BGIOSGA022298-PA
TRINITY_DN121073_c0_g1	PK03054.1	HD-ZIP		TRINITY_DN29412_c2_g2	PDK_30s1030181g010		TRINITY_DN29271_c0_g2	Bra001729		TRINITY_DN29304_c2_g1	EMT07921		TRINITY_DN29891_c1_g1	mrna09127.1-v1.0-hybrid		TRINITY_DN31764_c3_g3	EMS45007
TRINITY_DN122887_c0_g1	EMT03342	WRKY		TRINITY_DN29484_c0_g2	EMT03129		TRINITY_DN29388_c3_g1	MDP0000242456		TRINITY_DN29632_c0_g2	MDP0000537221		TRINITY_DN30095_c0_g1	NNU_022570-RA		TRINITY_DN31820_c1_g2	mrna01596.1-v1.0-hybrid
TRINITY_DN122897_c0_g1	OB04G28180.1	GRAS		TRINITY_DN29521_c0_g1	Bradi2g44117.1		TRINITY_DN29482_c0_g2	Bra001729		TRINITY_DN29713_c0_g1	Tae054710		TRINITY_DN30099_c1_g1	MDP0000294614		TRINITY_DN31820_c1_g3	mrna01596.1-v1.0-hybrid
TRINITY_DN12374_c0_g1	GSVIVT01019717001	ERF		TRINITY_DN29529_c0_g1	Pbr037384.1		TRINITY_DN29482_c0_g3	Bra001729		TRINITY_DN30058_c2_g1	EMT19245		TRINITY_DN30149_c1_g1	GSMUA_Achr6P31580_001		TRINITY_DN32069_c3_g2	EMT26167
TRINITY_DN124297_c0_g1	ObartAA03S_FGP4185	SRS		TRINITY_DN29581_c0_g2	MDP0000264827		TRINITY_DN29482_c0_g4	Bra001729		TRINITY_DN30203_c0_g1	EMT26392		TRINITY_DN30498_c0_g1	PH01000820G0540		TRINITY_DN32200_c0_g1	mrna01596.1-v1.0-hybrid
TRINITY_DN12547_c0_g2	EMT19245	FAR1		TRINITY_DN29611_c0_g1	PDK_30s1001281g002		TRINITY_DN29624_c0_g1	MDP0000283274		TRINITY_DN30310_c2_g1	EMT19245		TRINITY_DN30587_c1_g1	Aquca_009_00966.1		TRINITY_DN32340_c3_g1	MLOC_32433.2
TRINITY_DN125833_c0_g1	MDP0000565292	CO-like		TRINITY_DN29641_c0_g1	MLOC_43396.1		TRINITY_DN29866_c9_g2	LOC_Os07g17230.1		TRINITY_DN30325_c1_g1	Tae001235		TRINITY_DN30600_c0_g1	Tae004579		TRINITY_DN32425_c0_g1	BGIOSGA027491-PA
TRINITY_DN125886_c0_g1	mrna29552.1-v1.0-hybrid	C2H2		TRINITY_DN29683_c0_g1	OpuncBB_FGP16947		TRINITY_DN30222_c1_g1	ObartAA03S_FGP13379		TRINITY_DN30325_c1_g2	Tae050178		TRINITY_DN30600_c0_g2	MLOC_5832.1		TRINITY_DN32526_c0_g3	PH01004450G0140
TRINITY_DN127586_c0_g1	GSMUA_Achr7P25320_001	TCP		TRINITY_DN29798_c4_g1	Genemark1.5361_g		TRINITY_DN30310_c2_g2	LOC_Os07g17230.1		TRINITY_DN30475_c2_g1	EMT19245		TRINITY_DN30600_c2_g1	MLOC_68284.1		TRINITY_DN32643_c1_g1	GRMZM2G063216_P03
TRINITY_DN1278_c0_g1	GSVIVT01006275001	MYB		TRINITY_DN29910_c1_g1	EMT28039		TRINITY_DN30434_c0_g1	Tae049177		TRINITY_DN30764_c0_g3	EMT19245		TRINITY_DN30600_c2_g3	Tae042307		TRINITY_DN32713_c0_g1	PK00408.1
TRINITY_DN12921_c0_g1	MDP0000141948	bZIP		TRINITY_DN29916_c0_g1	Lus10023829		TRINITY_DN30586_c2_g1	ObartAA03S_FGP29167		TRINITY_DN30765_c4_g3	Tae001235		TRINITY_DN30600_c2_g5	AC233865.1_FGP003		TRINITY_DN32960_c1_g3	EMT03342
TRINITY_DN129393_c0_g1	PK03054.1	HD-ZIP		TRINITY_DN29926_c0_g1	Tae045303		TRINITY_DN30611_c1_g1	mrna27595.1-v1.0-hybrid		TRINITY_DN31172_c3_g3	Tae039551		TRINITY_DN30660_c0_g1	PH01000020G0110		TRINITY_DN32978_c0_g2	OB01G21870.1
TRINITY_DN12944_c0_g1	Pbr038274.1	bHLH		TRINITY_DN30116_c0_g4	Pbr037384.1		TRINITY_DN30648_c1_g1	Tae043957		TRINITY_DN31173_c7_g5	LOC_Os04g22990.1		TRINITY_DN30750_c6_g1	EMS60752		TRINITY_DN32996_c0_g2	Thecc1EG021580t1
TRINITY_DN13008_c0_g1	Tae038449	FAR1		TRINITY_DN30123_c0_g1	EMT03129		TRINITY_DN30857_c0_g1	Pbr017402.6		TRINITY_DN31210_c1_g7	Tae023143		TRINITY_DN30833_c1_g1	mrna24179.1-v1.0-hybrid		TRINITY_DN33029_c2_g1	EMT26167
TRINITY_DN130495_c0_g1	Aquca_022_00093.1	C2H2		TRINITY_DN30206_c1_g1	GSMUA_Achr2P15220_001		TRINITY_DN30975_c0_g1	Lus10025533		TRINITY_DN31249_c0_g1	Tae052611		TRINITY_DN30949_c0_g3	MDP0000265073		TRINITY_DN33098_c0_g2	AT4G12020.2
TRINITY_DN130753_c0_g1	GSMUA_Achr10P22520_001	TALE		TRINITY_DN30414_c0_g1	Pbr014375.1		TRINITY_DN31029_c2_g1	MLOC_67886.1		TRINITY_DN31346_c1_g1	Tae066810		TRINITY_DN30977_c1_g1	Aquca_009_00966.1		TRINITY_DN33098_c1_g4	AT4G12020.2
TRINITY_DN130852_c0_g1	Bradi3g23800.1	CAMTA		TRINITY_DN30523_c0_g1	mrna09125.1-v1.0-hybrid		TRINITY_DN31067_c0_g1	MDP0000251244		TRINITY_DN31359_c0_g1	Potri.012G137500.1		TRINITY_DN31050_c0_g1	Tae030340		TRINITY_DN33123_c0_g1	Aan019796
TRINITY_DN131149_c0_g1	PH01002606G0040	HSF		TRINITY_DN30597_c0_g1	GSMUA_Achr10P17130_001		TRINITY_DN31238_c1_g3	Thecc1EG000515t1		TRINITY_DN31380_c1_g1	Tae068770		TRINITY_DN31050_c0_g5	EMT31805		TRINITY_DN33211_c0_g1	Tae004539
TRINITY_DN132605_c0_g1	OpuncBB_FGP15793	B3		TRINITY_DN30670_c4_g1	EMT25332		TRINITY_DN31369_c3_g2	ObartAA03S_FGP26501		TRINITY_DN31861_c1_g2	MDP0000291883		TRINITY_DN31100_c1_g1	EMT07371		TRINITY_DN33224_c0_g2	MDP0000255768
TRINITY_DN134484_c0_g1	mrna00620.1-v1.0-hybrid	BBR-BPC		TRINITY_DN30778_c0_g1	Bra038236		TRINITY_DN31416_c0_g1	Thecc1EG000515t1		TRINITY_DN31864_c1_g1	EMT26392		TRINITY_DN31100_c1_g2	Bradi1g77217.1		TRINITY_DN33309_c0_g1	MA_11351g0010
TRINITY_DN135987_c0_g1	LOC_Os12g06010.1	bZIP		TRINITY_DN30997_c2_g2	Lus10003386		TRINITY_DN31604_c1_g4	ObartAA03S_FGP29167		TRINITY_DN32413_c1_g1	Tae052611		TRINITY_DN31155_c0_g1	MDP0000238035		TRINITY_DN33412_c6_g1	EMS68456
TRINITY_DN136300_c0_g1	LOC_Os12g06010.1	bZIP		TRINITY_DN31074_c2_g1	PH01003422G0070		TRINITY_DN31803_c2_g2	29851.m002493		TRINITY_DN32437_c1_g1	LOC_Os02g16240.1		TRINITY_DN31314_c0_g1	Bradi4g26470.1		TRINITY_DN33431_c2_g2	PH01000046G0930
TRINITY_DN137475_c0_g1	Solyc08g075090.2.1	bHLH		TRINITY_DN31215_c0_g2	Lus10023829		TRINITY_DN31803_c3_g1	29851.m002493		TRINITY_DN32516_c3_g2	EMT19245		TRINITY_DN31560_c1_g1	Tae054290		TRINITY_DN33469_c0_g1	AT4G12020.3
TRINITY_DN13819_c0_g1	PH01000017G0950	ERF		TRINITY_DN31350_c0_g2	mrna15187.1-v1.0-hybrid		TRINITY_DN31803_c5_g1	29851.m002493		TRINITY_DN32534_c1_g1	Tae033015		TRINITY_DN31607_c0_g1	ObartAA03S_FGP18838		TRINITY_DN33528_c1_g1	PH01000046G0930
TRINITY_DN13833_c0_g1	Aan019826	CO-like		TRINITY_DN31479_c3_g1	MDP0000320739		TRINITY_DN31803_c5_g2	29851.m002493		TRINITY_DN32534_c1_g2	Tae052611		TRINITY_DN31814_c0_g1	MLOC_56943.2		TRINITY_DN33528_c2_g2	XP_004510098
TRINITY_DN140740_c0_g1	EMT03342	WRKY		TRINITY_DN31543_c0_g1	OB06G28840.1		TRINITY_DN32051_c0_g1	Scf00089.g7885.t1		TRINITY_DN32564_c4_g1	Tae053000		TRINITY_DN31814_c0_g2	MLOC_56943.1		TRINITY_DN33528_c3_g1	XP_004510098
TRINITY_DN14224_c0_g1	Lus10031505	NF-YA		TRINITY_DN31601_c0_g2	Neem_16119_f_2		TRINITY_DN32083_c0_g1	Thecc1EG000515t1		TRINITY_DN32579_c1_g1	Potri.012G137500.1		TRINITY_DN31814_c0_g3	EMT21400		TRINITY_DN33620_c0_g3	MLOC_74974.2
TRINITY_DN142809_c0_g1	EMT20798	MYB_related		TRINITY_DN31656_c0_g1	Tae057638		TRINITY_DN32446_c0_g2	ObartAA03S_FGP29167		TRINITY_DN32579_c1_g3	Potri.012G137500.1		TRINITY_DN31814_c0_g4	Tae054779		TRINITY_DN33870_c0_g1	MDP0000255768
TRINITY_DN1480_c0_g1	Gorai.001G003200.1	S1Fa-like		TRINITY_DN31800_c1_g1	mrna06093.1-v1.0-hybrid		TRINITY_DN32536_c3_g1	Bra001729		TRINITY_DN32580_c2_g1	GRMZM2G083374_P01		TRINITY_DN31814_c0_g6	MLOC_56943.2		TRINITY_DN33870_c0_g2	MDP0000255768
TRINITY_DN15033_c0_g1	PH01001113G0580	MIKC		TRINITY_DN31811_c1_g1	MDP0000286589		TRINITY_DN32536_c3_g3	Bra001729		TRINITY_DN32604_c0_g2	Tae050178		TRINITY_DN31843_c0_g1	GRMZM2G312201_P01		TRINITY_DN33958_c1_g2	AT4G12020.2
TRINITY_DN15085_c0_g1	LOC_Os04g22990.1	FAR1		TRINITY_DN31851_c2_g1	MDP0000320739		TRINITY_DN32536_c3_g5	Bra001729		TRINITY_DN32734_c4_g4	Tae052586		TRINITY_DN31913_c0_g1	OB09G21580.1		TRINITY_DN33981_c1_g1	mrna31843.1-v1.0-hybrid
TRINITY_DN150_c0_g1	Thecc1EG042823t1	bHLH		TRINITY_DN32003_c0_g3	Glyma04g34912.1		TRINITY_DN32728_c2_g1	Thecc1EG000515t1		TRINITY_DN32734_c5_g1	Tae052586		TRINITY_DN31990_c0_g2	Pbr004711.1		TRINITY_DN33981_c2_g2	mrna31843.1-v1.0-hybrid
TRINITY_DN15289_c0_g1	PK03054.1	HD-ZIP		TRINITY_DN32038_c0_g1	Lus10030908		TRINITY_DN32728_c3_g1	Thecc1EG000515t1		TRINITY_DN32759_c0_g1	Tae050178		TRINITY_DN32077_c0_g1	MLOC_63121.1		TRINITY_DN33985_c3_g2	EMS53211
TRINITY_DN15351_c0_g1	Carubv10006513m	ARF		TRINITY_DN32052_c0_g1	Lus10023428		TRINITY_DN32751_c1_g1	MDP0000283274		TRINITY_DN32835_c0_g1	EMT07921		TRINITY_DN32077_c0_g3	EMT28295		TRINITY_DN33985_c3_g4	EMT13814
TRINITY_DN15750_c0_g1	MDP0000173550	MYB		TRINITY_DN32131_c0_g1	MLOC_70258.1		TRINITY_DN32866_c1_g1	Thecc1EG000515t1		TRINITY_DN32906_c1_g1	MDP0000318339		TRINITY_DN32077_c0_g4	MLOC_72737.1		TRINITY_DN34213_c0_g2	Bradi4g30370.1
TRINITY_DN15804_c0_g1	BGIOSGA034756-PA	NAC		TRINITY_DN32169_c1_g4	Thecc1EG042823t1		TRINITY_DN32881_c0_g1	Bra001729		TRINITY_DN33056_c2_g2	EMT19245		TRINITY_DN32077_c0_g5	Tae035038		TRINITY_DN34398_c1_g2	PH01002711G0120
TRINITY_DN15869_c0_g1	MLOC_47091.1	B3		TRINITY_DN32286_c3_g1	Bra030622		TRINITY_DN32892_c1_g4	Bra001729		TRINITY_DN33056_c2_g3	EMT19245		TRINITY_DN32077_c0_g6	MLOC_5374.1		TRINITY_DN34467_c1_g1	OpuncBB_FGP8130
TRINITY_DN15882_c0_g1	Tae026446	B3		TRINITY_DN32286_c5_g2	Bra030622		TRINITY_DN32893_c2_g1	Bra001729		TRINITY_DN33056_c2_g5	EMT19245		TRINITY_DN32077_c0_g7	MLOC_56943.1		TRINITY_DN34637_c0_g1	EMS53359
TRINITY_DN15933_c0_g1	Sobic.009G135300.2.p	FAR1		TRINITY_DN32286_c5_g3	Bra030622		TRINITY_DN32908_c2_g2	OpuncBB_FGP26049		TRINITY_DN33058_c0_g1	Potri.012G137500.1		TRINITY_DN32077_c0_g8	MLOC_57427.1		TRINITY_DN34674_c2_g1	EMT03342
TRINITY_DN16085_c0_g1	LOC_Os12g06010.1	bZIP		TRINITY_DN32305_c0_g1	ObartAA03S_FGP20458		TRINITY_DN32992_c1_g1	EMT09780		TRINITY_DN33086_c0_g1	Pbr031076.1		TRINITY_DN32137_c3_g2	EMT26194		TRINITY_DN34698_c0_g1	Tae043325
TRINITY_DN16271_c0_g1	Tae039974	GRAS		TRINITY_DN32318_c0_g1	MDP0000304669		TRINITY_DN32992_c1_g2	EMT09780		TRINITY_DN33205_c1_g1	Potri.012G137500.1		TRINITY_DN32137_c3_g3	EMT02241		TRINITY_DN34722_c3_g3	OB05G31630.1
TRINITY_DN16282_c0_g1	Tae001235	FAR1		TRINITY_DN32381_c0_g2	Bra005795		TRINITY_DN33119_c0_g2	Jcr4S02252.50		TRINITY_DN33691_c2_g2	Tae049293		TRINITY_DN32137_c3_g5	EMS63328		TRINITY_DN34742_c0_g1	mrna01596.1-v1.0-hybrid
TRINITY_DN16285_c0_g2	GRMZM2G083374_P01	FAR1		TRINITY_DN32398_c5_g1	Lus10023829		TRINITY_DN33122_c0_g1	Pbr017402.6		TRINITY_DN3379_c0_g1	EMT18279		TRINITY_DN32375_c0_g1	MDP0000320566		TRINITY_DN34756_c0_g1	Nta000199
TRINITY_DN16658_c0_g1	Tae046253	FAR1		TRINITY_DN32444_c0_g1	MDP0000180376		TRINITY_DN33122_c0_g3	Pbr017402.6		TRINITY_DN34082_c0_g6	Tae001235		TRINITY_DN32532_c0_g1	Tae001339		TRINITY_DN34778_c1_g1	OB01G21870.1
TRINITY_DN1671_c0_g1	EMT03342	WRKY		TRINITY_DN32471_c2_g1	Tae059495		TRINITY_DN33122_c0_g4	MDP0000252727		TRINITY_DN34143_c2_g1	Tae022088		TRINITY_DN32682_c0_g1	MDP0000294614		TRINITY_DN34783_c0_g1	EMT03342
TRINITY_DN16959_c0_g1	PDK_30s1160841g001	ARF		TRINITY_DN32505_c0_g3	Tae048204		TRINITY_DN33122_c0_g5	MDP0000252727		TRINITY_DN34166_c2_g1	Tae053000		TRINITY_DN32706_c1_g2	MDP0000266267		TRINITY_DN34854_c0_g1	XP_004490670
TRINITY_DN17019_c0_g1	MDP0000275309	bZIP		TRINITY_DN32532_c1_g3	mrna09125.1-v1.0-hybrid		TRINITY_DN33122_c0_g6	Pbr017402.6		TRINITY_DN34250_c2_g1	Tae051886		TRINITY_DN32706_c1_g3	MDP0000266267		TRINITY_DN34857_c2_g2	EMT03342
TRINITY_DN17060_c0_g1	Pbr038274.1	bHLH		TRINITY_DN32666_c1_g2	Pbr038274.1		TRINITY_DN33122_c0_g7	Pbr017402.6		TRINITY_DN34313_c0_g1	ObartAA03S_FGP7220		TRINITY_DN32874_c2_g2	ObartAA03S_FGP18838		TRINITY_DN34983_c1_g1	EMT21586
TRINITY_DN17084_c0_g1	PDK_30s1160841g001	ARF		TRINITY_DN32705_c2_g1	Bradi2g44117.1		TRINITY_DN33352_c1_g1	MDP0000685403		TRINITY_DN34390_c0_g1	EMT26392		TRINITY_DN33028_c0_g4	mrna09127.1-v1.0-hybrid		TRINITY_DN34984_c0_g3	OB01G21870.1
TRINITY_DN17136_c0_g1	GSVIVT01004860001	CAMTA		TRINITY_DN32951_c3_g1	Bra030622		TRINITY_DN33392_c0_g2	Thecc1EG000515t1		TRINITY_DN34510_c2_g1	EMT19245		TRINITY_DN33203_c1_g2	MDP0000320566		TRINITY_DN34989_c0_g1	OB05G31630.1
TRINITY_DN17421_c0_g1	BGIOSGA029897-PA	Trihelix		TRINITY_DN32953_c1_g2	mrna00901.1-v1.0-hybrid		TRINITY_DN33655_c0_g1	Thecc1EG000515t1		TRINITY_DN34528_c0_g3	Tae050178		TRINITY_DN33207_c4_g1	Bra012470		TRINITY_DN35076_c1_g4	GSMUA_Achr8P15080_001
TRINITY_DN17424_c0_g1	EMT18418	ARF		TRINITY_DN32957_c2_g5	Bradi2g20720.1		TRINITY_DN33667_c0_g1	ObartAA03S_FGP29167		TRINITY_DN34566_c0_g1	MDP0000533379		TRINITY_DN33254_c1_g1	ObartAA03S_FGP18838		TRINITY_DN35202_c1_g1	Nta000199
TRINITY_DN17495_c0_g1	mrna31843.1-v1.0-hybrid	WRKY		TRINITY_DN32997_c0_g1	Carubv10003996m		TRINITY_DN33713_c0_g2	mrna17107.1-v1.0-hybrid		TRINITY_DN34701_c0_g1	EMT26392		TRINITY_DN33404_c0_g2	NNU_022570-RA		TRINITY_DN35225_c0_g1	NNU_007278-RA
TRINITY_DN1791_c0_g1	PDK_30s1160841g001	ARF		TRINITY_DN329_c0_g1	mrna09125.1-v1.0-hybrid		TRINITY_DN33725_c1_g1	Lus10023691		TRINITY_DN34801_c5_g1	EMT05641		TRINITY_DN33622_c1_g1	BGIOSGA001061-PA		TRINITY_DN35252_c2_g1	EMT13814
TRINITY_DN17949_c0_g1	PH01004450G0140	WRKY		TRINITY_DN33103_c0_g1	Lus10023829		TRINITY_DN33779_c1_g2	Tae033454		TRINITY_DN34852_c0_g1	MDP0000247737		TRINITY_DN33737_c0_g1	MDP0000259556		TRINITY_DN35266_c0_g2	EMS47277
TRINITY_DN17979_c0_g1	EMT07635	HSF		TRINITY_DN33159_c0_g1	Bradi2g44117.1		TRINITY_DN33894_c0_g3	Thecc1EG000515t1		TRINITY_DN34873_c0_g1	Potri.006G039800.1		TRINITY_DN33737_c0_g2	MDP0000259556		TRINITY_DN35266_c0_g3	MLOC_52504.2
TRINITY_DN17981_c0_g1	Scf00026.g3386.t1	M-type		TRINITY_DN33198_c0_g1	Pbr011696.1		TRINITY_DN33894_c1_g1	Thecc1EG000515t1		TRINITY_DN34873_c0_g2	Potri.006G039800.1		TRINITY_DN33812_c0_g2	Bra003237		TRINITY_DN35336_c0_g1	OpuncBB_FGP8130
TRINITY_DN17984_c0_g1	Tp1g05870	MYB_related		TRINITY_DN33213_c2_g1	Neem_16119_f_2		TRINITY_DN33952_c0_g1	Bra001729		TRINITY_DN34882_c0_g1	ObartAA03S_FGP7220		TRINITY_DN33812_c0_g3	Bra003237		TRINITY_DN35391_c0_g1	XP_004503828
TRINITY_DN17995_c0_g1	EMT22284	MYB		TRINITY_DN33220_c0_g1	Lus10030581		TRINITY_DN34000_c0_g1	Thecc1EG000515t1		TRINITY_DN34916_c3_g1	Tae054707		TRINITY_DN33966_c1_g3	PH01000143G0710		TRINITY_DN35577_c1_g6	EMT26167
TRINITY_DN18063_c0_g1	Gorai.005G031000.2	GRAS		TRINITY_DN33228_c2_g3	EMS47939		TRINITY_DN34247_c1_g1	Jcr4S02252.50		TRINITY_DN34972_c0_g1	Potri.012G137500.1		TRINITY_DN34066_c0_g1	mrna12442.1-v1.0-hybrid		TRINITY_DN35680_c1_g1	mrna01596.1-v1.0-hybrid
TRINITY_DN18071_c0_g1	PH01000202G0810	MYB_related		TRINITY_DN33228_c2_g4	EMS47939		TRINITY_DN34247_c2_g2	Jcr4S02252.50		TRINITY_DN35207_c0_g1	Cucsa.166140.1		TRINITY_DN34292_c0_g2	ORGLA11G0021400.1		TRINITY_DN35685_c0_g1	mrna13561.1-v1.0-hybrid
TRINITY_DN18150_c0_g1	EMT07921	FAR1		TRINITY_DN33265_c0_g1	Cla017925		TRINITY_DN34527_c1_g2	Bra001729		TRINITY_DN35224_c0_g9	mrna03384.1-v1.0-hybrid		TRINITY_DN34298_c1_g1	GRMZM2G077045_P02		TRINITY_DN35825_c3_g1	MA_11351g0010
TRINITY_DN18317_c0_g1	MDP0000265619	Nin-like		TRINITY_DN33303_c0_g1	mrna28320.1-v1.0-hybrid		TRINITY_DN34555_c0_g1	EMT29229		TRINITY_DN35254_c0_g1	Tae001235		TRINITY_DN34348_c0_g1	Jcr4S00282.90		TRINITY_DN35859_c0_g1	mrna01596.1-v1.0-hybrid
TRINITY_DN18394_c0_g1	ObartAA03S_FGP18629	Trihelix		TRINITY_DN33307_c0_g1	mrna28785.1-v1.0-hybrid		TRINITY_DN34585_c0_g1	Bra001729		TRINITY_DN35254_c2_g1	Tae054710		TRINITY_DN34653_c0_g1	MDP0000265073		TRINITY_DN35907_c1_g3	mrna01596.1-v1.0-hybrid
TRINITY_DN18514_c1_g1	ObartAA03S_FGP15845	LBD		TRINITY_DN33340_c2_g1	mrna09125.1-v1.0-hybrid		TRINITY_DN34629_c1_g1	ObartAA03S_FGP29167		TRINITY_DN35426_c2_g2	Tae022929		TRINITY_DN34653_c0_g2	MDP0000265073		TRINITY_DN35994_c1_g1	MLOC_57764.2
TRINITY_DN18555_c0_g1	EMT19245	FAR1		TRINITY_DN33378_c0_g1	Tae022895		TRINITY_DN34641_c0_g1	Bra001729		TRINITY_DN35436_c1_g2	MDP0000318339		TRINITY_DN34722_c3_g2	MDP0000265073		TRINITY_DN35994_c2_g2	MLOC_34522.2
TRINITY_DN18590_c0_g1	Bradi2g50510.1	HD-ZIP		TRINITY_DN33509_c2_g1	mrna09125.1-v1.0-hybrid		TRINITY_DN34641_c0_g5	Bra001729		TRINITY_DN35485_c0_g1	Thecc1EG011369t1		TRINITY_DN34722_c4_g1	MDP0000265073		TRINITY_DN36263_c1_g2	MLOC_10687.4
TRINITY_DN18629_c0_g1	MLOC_56050.5	C3H		TRINITY_DN33585_c0_g7	GSMUA_Achr10P17130_001		TRINITY_DN34676_c0_g1	Lus10015266		TRINITY_DN35610_c1_g2	EMT26392		TRINITY_DN34743_c0_g1	AT1G64100.2		TRINITY_DN36297_c2_g1	MLOC_5850.1
TRINITY_DN18829_c0_g1	Solyc02g005290.2.1	GeBP		TRINITY_DN33597_c0_g1	MDP0000253576		TRINITY_DN3467_c0_g1	Bra031186		TRINITY_DN35673_c0_g4	LOC_Os11g12490.1		TRINITY_DN34951_c2_g2	mrna24179.1-v1.0-hybrid		TRINITY_DN36314_c1_g3	mrna01596.1-v1.0-hybrid
TRINITY_DN18858_c0_g1	EMT23227	HB-other		TRINITY_DN33601_c0_g1	Neem_1536_f_3		TRINITY_DN34853_c0_g1	Can011627		TRINITY_DN35697_c3_g2	Tae056026		TRINITY_DN35145_c1_g1	EMT14095		TRINITY_DN36331_c0_g1	MA_10428770g0010
TRINITY_DN18927_c0_g2	OpuncBB_FGP7623	GATA		TRINITY_DN33638_c0_g1	Lus10030908		TRINITY_DN34895_c0_g2	Bra001729		TRINITY_DN35747_c0_g1	MDP0000218395		TRINITY_DN35145_c2_g1	Tae033068		TRINITY_DN36448_c5_g1	PK00408.1
TRINITY_DN18941_c1_g1	MDP0000252726	B3		TRINITY_DN33642_c0_g1	MDP0000560255		TRINITY_DN34943_c2_g5	Thecc1EG000515t1		TRINITY_DN35747_c0_g2	MDP0000218395		TRINITY_DN35145_c2_g2	MLOC_5165.1		TRINITY_DN36515_c0_g1	AT4G12020.2
TRINITY_DN19001_c0_g1	OpuncBB_FGP7623	GATA		TRINITY_DN33716_c1_g2	Tae034308		TRINITY_DN34960_c0_g1	Sobic.001G165800.1.p		TRINITY_DN35751_c0_g1	MDP0000264383		TRINITY_DN35196_c2_g1	EMT25084		TRINITY_DN36515_c1_g1	AT4G12020.1
TRINITY_DN19097_c0_g1	Thecc1EG011369t1	FAR1		TRINITY_DN33722_c0_g1	mrna28785.1-v1.0-hybrid		TRINITY_DN34978_c0_g3	Bra001729		TRINITY_DN35769_c2_g1	Sobic.009G135300.1.p		TRINITY_DN35595_c0_g1	MDP0000265073		TRINITY_DN36645_c0_g1	MDP0000215349
TRINITY_DN19162_c0_g1	PH01002606G0040	HSF		TRINITY_DN33722_c0_g2	Scf00027.g3467.t1		TRINITY_DN35016_c0_g1	913300		TRINITY_DN35923_c1_g1	Potri.012G137500.1		TRINITY_DN35664_c0_g1	ORGLA11G0021400.1		TRINITY_DN36666_c2_g7	BGIOSGA027491-PA
TRINITY_DN19201_c0_g1	PH01001260G0280	bHLH		TRINITY_DN33774_c0_g1	PDK_30s1001281g002		TRINITY_DN35059_c0_g1	Bra031186		TRINITY_DN35923_c2_g1	Potri.012G137500.1		TRINITY_DN35683_c1_g1	MLOC_65101.1		TRINITY_DN36862_c3_g1	EMT03342
TRINITY_DN19336_c0_g2	mrna19889.1-v1.0-hybrid	C3H		TRINITY_DN33883_c0_g1	EMT23685		TRINITY_DN35079_c0_g1	Bra031186		TRINITY_DN35923_c2_g2	Potri.012G137500.1		TRINITY_DN35833_c0_g1	PH01000020G0110		TRINITY_DN36865_c1_g3	BGIOSGA022298-PA
TRINITY_DN19359_c0_g1	Jcr4S16185.10	NAC		TRINITY_DN33916_c2_g2	mrna09125.1-v1.0-hybrid		TRINITY_DN35129_c3_g2	Lus10025533		TRINITY_DN35925_c4_g1	MDP0000318339		TRINITY_DN35928_c0_g1	Aquca_009_00966.1		TRINITY_DN36949_c1_g2	EMT26167
TRINITY_DN19428_c0_g1	Tae007395	NAC		TRINITY_DN33916_c3_g1	mrna09125.1-v1.0-hybrid		TRINITY_DN35178_c0_g1	MDP0000283274		TRINITY_DN35998_c0_g2	Tae046105		TRINITY_DN35933_c0_g1	MDP0000265073		TRINITY_DN36966_c0_g4	Tae045704
TRINITY_DN19435_c0_g1	mrna24941.1-v1.0-hybrid	DBB		TRINITY_DN33958_c1_g1	PDK_30s1001281g002		TRINITY_DN35231_c1_g1	MLOC_47091.1		TRINITY_DN36010_c2_g2	GRMZM2G083374_P01		TRINITY_DN36005_c1_g1	AC205484.3_FGP005		TRINITY_DN37162_c0_g3	BGIOSGA027491-PA
TRINITY_DN19631_c0_g1	C.cajan_44612	S1Fa-like		TRINITY_DN33973_c0_g1	Lus10023829		TRINITY_DN35359_c0_g1	29851.m002493		TRINITY_DN36061_c0_g1	GSVIVT01030079001		TRINITY_DN36015_c0_g2	EMT21706		TRINITY_DN37247_c2_g1	Sobic.006G051700.1.p
TRINITY_DN19649_c0_g1	EMS68420	LBD		TRINITY_DN34011_c0_g2	MDP0000573178		TRINITY_DN35359_c0_g2	29851.m002493		TRINITY_DN36262_c3_g9	EMT07921		TRINITY_DN36060_c1_g2	PDK_30s1165641g010		TRINITY_DN37328_c0_g1	EMT26167
TRINITY_DN19766_c0_g1	PH01000026G0660	ARR-B		TRINITY_DN34016_c0_g1	MDP0000247912		TRINITY_DN35484_c1_g3	Bra001729		TRINITY_DN36419_c3_g1	LOC_Os04g22990.1		TRINITY_DN36077_c5_g2	ORGLA11G0021400.1		TRINITY_DN37486_c1_g2	EMT29741
TRINITY_DN19877_c0_g1	GSVIVT01030085001	NF-YB		TRINITY_DN34065_c2_g1	MLOC_72614.2		TRINITY_DN35484_c3_g1	Bra001729		TRINITY_DN36517_c1_g1	LOC_Os05g03800.1		TRINITY_DN36077_c6_g1	ORGLA11G0021400.1		TRINITY_DN37529_c1_g2	Bradi4g30370.1
TRINITY_DN19880_c0_g1	OpuncBB_FGP23267	GRF		TRINITY_DN34219_c0_g1	MDP0000247912		TRINITY_DN35594_c0_g1	Bra001729		TRINITY_DN36535_c1_g2	Tae061730		TRINITY_DN36077_c6_g2	BGIOSGA034756-PA		TRINITY_DN37553_c0_g1	MDP0000578301
TRINITY_DN19915_c0_g1	MDP0000263713	YABBY		TRINITY_DN34235_c1_g2	MDP0000247912		TRINITY_DN35594_c0_g3	Bra001729		TRINITY_DN36649_c0_g1	Jcr4S00206.70		TRINITY_DN36185_c0_g1	MDP0000265073		TRINITY_DN37661_c0_g1	EMT27315
TRINITY_DN19998_c0_g1	BGIOSGA009474-PA	NAC		TRINITY_DN34235_c1_g3	MDP0000247912		TRINITY_DN35594_c0_g4	Bra001729		TRINITY_DN36695_c1_g3	GRMZM2G104268_P01		TRINITY_DN36185_c1_g1	MDP0000265073		TRINITY_DN37661_c0_g2	MLOC_66134.1
TRINITY_DN20171_c0_g1	MDP0000320566	NAC		TRINITY_DN34240_c0_g2	BGIOSGA015290-PA		TRINITY_DN35956_c0_g1	EMT29229		TRINITY_DN36717_c2_g1	Tae054499		TRINITY_DN36207_c4_g1	MDP0000288624		TRINITY_DN37745_c0_g2	mrna31843.1-v1.0-hybrid
TRINITY_DN2018_c0_g1	GRMZM5G873586_P04	LBD		TRINITY_DN34275_c1_g1	Lus10003386		TRINITY_DN36095_c0_g1	Bra001729		TRINITY_DN36717_c2_g3	Tae054710		TRINITY_DN36243_c3_g1	EMT13761		TRINITY_DN38019_c2_g1	BGIOSGA035675-PA
TRINITY_DN2023_c0_g1	LOC_Os12g06010.1	bZIP		TRINITY_DN34461_c0_g1	Bradi2g44117.1		TRINITY_DN36152_c3_g1	EMT29229		TRINITY_DN36717_c3_g2	Tae052611		TRINITY_DN36283_c2_g1	mrna27940.1-v1.0-hybrid		TRINITY_DN38112_c2_g1	OB01G21870.1
TRINITY_DN20271_c0_g1	PDK_30s1160841g001	ARF		TRINITY_DN34531_c0_g8	PGSC0003DMP400025668		TRINITY_DN36156_c2_g4	Bra001729		TRINITY_DN36719_c0_g1	Potri.012G137500.1		TRINITY_DN36411_c2_g4	MDP0000191614		TRINITY_DN38287_c2_g1	MA_11351g0010
TRINITY_DN20278_c0_g1	GSVIVT01019717001	ERF		TRINITY_DN34597_c0_g1	Lus10030581		TRINITY_DN36156_c2_g5	Bra001729		TRINITY_DN36889_c0_g1	EMT19245		TRINITY_DN36435_c1_g1	AT1G64100.2		TRINITY_DN38287_c2_g3	MA_11351g0010
TRINITY_DN20338_c0_g1	ObartAA03S_FGP27419	BES1		TRINITY_DN34662_c5_g2	EMT09813		TRINITY_DN36244_c1_g2	Bra001729		TRINITY_DN36964_c0_g1	MDP0000247737		TRINITY_DN36835_c3_g1	EMT21706		TRINITY_DN38307_c2_g1	EMS64393
TRINITY_DN20354_c0_g1	GRMZM2G351232_P01	E2F/DP		TRINITY_DN34687_c1_g2	MELO3C019736P1		TRINITY_DN36257_c2_g3	Thecc1EG000515t1		TRINITY_DN37060_c0_g1	Potri.012G137500.1		TRINITY_DN36861_c1_g4	MDP0000288624		TRINITY_DN38359_c1_g5	NNU_007278-RA
TRINITY_DN20357_c0_g1	GSMUA_Achr10P27000_001	ERF		TRINITY_DN34737_c0_g3	MLOC_55870.2		TRINITY_DN36267_c1_g1	MDP0000252726		TRINITY_DN37155_c0_g1	MDP0000318339		TRINITY_DN37050_c0_g3	MDP0000265073		TRINITY_DN38370_c0_g1	OB01G21870.1
TRINITY_DN20459_c0_g1	mrna28724.1-v1.0-hybrid	FAR1		TRINITY_DN34744_c0_g1	Pbr038274.1		TRINITY_DN36351_c3_g1	Bra001729		TRINITY_DN37163_c0_g1	LOC_Os06g39090.1		TRINITY_DN37059_c0_g1	MLOC_56943.1		TRINITY_DN38496_c1_g1	GSMUA_Achr8P15080_001
TRINITY_DN20467_c0_g1	EMT28465	G2-like		TRINITY_DN34774_c2_g1	mrna09125.1-v1.0-hybrid		TRINITY_DN36351_c3_g3	Bra001729		TRINITY_DN37205_c1_g1	Tae054710		TRINITY_DN37117_c2_g1	Jcr4S00282.90		TRINITY_DN38550_c0_g4	EMT31776
TRINITY_DN20493_c0_g1	PDK_30s1160841g001	ARF		TRINITY_DN34849_c0_g2	mrna09125.1-v1.0-hybrid		TRINITY_DN36351_c3_g4	Bra001729		TRINITY_DN37206_c4_g1	GRMZM2G083374_P01		TRINITY_DN37182_c0_g1	Aquca_009_00966.1		TRINITY_DN38641_c3_g1	Tae042230
TRINITY_DN20508_c0_g1	OpuncBB_FGP24461	G2-like		TRINITY_DN34867_c0_g1	MDP0000247912		TRINITY_DN36351_c3_g5	Bra001729		TRINITY_DN37319_c2_g1	Potri.012G137500.1		TRINITY_DN37182_c0_g2	Aquca_009_00966.1		TRINITY_DN38661_c2_g4	Thecc1EG014419t1
TRINITY_DN21061_c0_g1	Si038567m	B3		TRINITY_DN34921_c0_g1	Tae022969		TRINITY_DN36403_c0_g1	Scf00089.g7885.t1		TRINITY_DN37340_c0_g1	BGIOSGA009723-PA		TRINITY_DN37200_c2_g1	BGIOSGA015018-PA		TRINITY_DN38720_c0_g1	Scf00168.g11340.t1
TRINITY_DN21130_c0_g1	BGIOSGA023566-PA	C3H		TRINITY_DN34934_c1_g1	MDP0000247912		TRINITY_DN36569_c0_g1	Jcr4S02252.50		TRINITY_DN37356_c3_g1	LOC_Os01g71850.1		TRINITY_DN37321_c0_g2	GRMZM2G312201_P01		TRINITY_DN38720_c0_g2	Scf00168.g11340.t1
TRINITY_DN21194_c0_g1	Lus10032298	MYB		TRINITY_DN34978_c0_g1	MLOC_16429.1		TRINITY_DN36600_c1_g2	Bra001729		TRINITY_DN37371_c0_g2	BGIOSGA009723-PA		TRINITY_DN37349_c1_g1	EMS45068		TRINITY_DN38940_c0_g1	mrna01596.1-v1.0-hybrid
TRINITY_DN21334_c0_g1	GSMUA_Achr4P28960_001	SBP		TRINITY_DN34992_c2_g1	Vun009060		TRINITY_DN36600_c1_g3	Bra001729		TRINITY_DN37446_c0_g1	Thecc1EG011369t1		TRINITY_DN37349_c2_g1	MLOC_75795.2		TRINITY_DN38941_c0_g1	GSMUA_Achr5P09730_001
TRINITY_DN2137_c0_g1	EMT03587	G2-like		TRINITY_DN35042_c0_g1	Tae038022		TRINITY_DN36767_c0_g1	Scf00089.g7885.t1		TRINITY_DN37462_c1_g1	LOC_Os11g05340.1		TRINITY_DN37349_c2_g2	Tae004700		TRINITY_DN38943_c1_g1	BGIOSGA027488-PA
TRINITY_DN21416_c0_g1	MDP0000263713	YABBY		TRINITY_DN35074_c1_g2	Bra000970		TRINITY_DN36815_c0_g1	MDP0000266051		TRINITY_DN37471_c2_g2	Tae028505		TRINITY_DN37404_c1_g1	GSVIVT01033372001		TRINITY_DN38943_c1_g2	BGIOSGA027488-PA
TRINITY_DN21468_c0_g1	PDK_30s1160841g001	ARF		TRINITY_DN35076_c0_g1	Neem_16119_f_2		TRINITY_DN36885_c2_g1	Pbr017402.6		TRINITY_DN37727_c1_g2	Tae026497		TRINITY_DN37525_c1_g3	ObartAA03S_FGP2423		TRINITY_DN39029_c3_g6	mrna01596.1-v1.0-hybrid
TRINITY_DN21566_c0_g1	Bra005795	bHLH		TRINITY_DN35186_c1_g1	Lus10023829		TRINITY_DN36937_c0_g1	ObartAA03S_FGP13379		TRINITY_DN37840_c2_g3	Tae022175		TRINITY_DN37531_c2_g1	Jcr4S00282.90		TRINITY_DN39257_c3_g3	PH01003485G0070
TRINITY_DN21668_c0_g1	LOC_Os12g06010.1	bZIP		TRINITY_DN35186_c1_g2	Lus10023829		TRINITY_DN37281_c0_g3	EMT29229		TRINITY_DN37888_c3_g1	Tae063448		TRINITY_DN37602_c0_g1	ORGLA11G0021400.1		TRINITY_DN39334_c4_g2	OB01G21870.1
TRINITY_DN21704_c0_g1	mrna15187.1-v1.0-hybrid	bHLH		TRINITY_DN35198_c2_g3	Neem_1536_f_3		TRINITY_DN37293_c0_g1	Tae021248		TRINITY_DN37920_c0_g1	Potri.012G137500.1		TRINITY_DN37602_c2_g2	ORGLA11G0021400.1		TRINITY_DN39444_c0_g2	MA_11351g0010
TRINITY_DN21924_c0_g1	Gorai.003G023300.2	HB-other		TRINITY_DN35232_c0_g1	Glyma04g34912.1		TRINITY_DN37293_c0_g2	MLOC_56530.1		TRINITY_DN38254_c1_g1	MDP0000318339		TRINITY_DN37879_c0_g1	Lus10030143		TRINITY_DN39494_c0_g1	ObartAA03S_FGP1974
TRINITY_DN21927_c0_g1	BGIOSGA023566-PA	C3H		TRINITY_DN35357_c1_g1	mrna28320.1-v1.0-hybrid		TRINITY_DN37359_c0_g3	ObartAA03S_FGP26501		TRINITY_DN38305_c2_g3	Tae063448		TRINITY_DN37879_c0_g2	Lus10030143		TRINITY_DN39497_c0_g1	GSMUA_Achr11P10700_001
TRINITY_DN21956_c0_g1	EMT06613	NAC		TRINITY_DN35423_c0_g1	Bradi2g44117.1		TRINITY_DN37389_c0_g3	mrna20854.1-v1.0-hybrid		TRINITY_DN38312_c0_g1	mrna21668.1-v1.0-hybrid		TRINITY_DN37923_c2_g2	PH01000020G0110		TRINITY_DN39583_c1_g1	Thecc1EG021580t1
TRINITY_DN21957_c0_g1	Pbr002083.1	ERF		TRINITY_DN35490_c4_g1	MLOC_36423.2		TRINITY_DN37396_c1_g2	MLOC_15725.3		TRINITY_DN38395_c2_g1	Potri.012G137500.1		TRINITY_DN38001_c0_g1	mrna27940.1-v1.0-hybrid		TRINITY_DN39832_c0_g2	MA_10428770g0010
TRINITY_DN21990_c0_g1	Potri.012G137500.1	FAR1		TRINITY_DN35507_c0_g1	PGSC0003DMP400000652		TRINITY_DN37427_c0_g6	MDP0000685403		TRINITY_DN38463_c1_g2	Potri.012G137500.1		TRINITY_DN38240_c1_g4	BGIOSGA034756-PA		TRINITY_DN39914_c2_g1	mrna31843.1-v1.0-hybrid
TRINITY_DN22080_c0_g2	EMT32481	M-type		TRINITY_DN35535_c1_g1	mrna15187.1-v1.0-hybrid		TRINITY_DN37494_c0_g2	ObartAA03S_FGP29167		TRINITY_DN38498_c0_g1	mrna21668.1-v1.0-hybrid		TRINITY_DN38240_c1_g5	ORGLA11G0021400.1		TRINITY_DN39914_c2_g3	mrna31843.1-v1.0-hybrid
TRINITY_DN22139_c0_g1	BGIOSGA036980-PA	NAC		TRINITY_DN35546_c0_g1	mrna32536.1-v1.0-hybrid		TRINITY_DN37534_c1_g2	Tae029650		TRINITY_DN38501_c0_g2	Jcr4S06752.20		TRINITY_DN38266_c0_g1	MDP0000288624		TRINITY_DN39914_c2_g4	mrna31843.1-v1.0-hybrid
TRINITY_DN22219_c0_g1	LOC_Os12g06010.1	bZIP		TRINITY_DN35673_c1_g1	MDP0000247912		TRINITY_DN37549_c0_g1	MLOC_50915.2		TRINITY_DN38584_c0_g3	Potri.012G137500.1		TRINITY_DN38347_c1_g3	EMT22193		TRINITY_DN39914_c2_g5	mrna31843.1-v1.0-hybrid
TRINITY_DN22265_c0_g1	MDP0000636541	bZIP		TRINITY_DN35713_c1_g1	mrna09125.1-v1.0-hybrid		TRINITY_DN37733_c0_g1	MDP0000266051		TRINITY_DN38584_c0_g5	Potri.012G137500.1		TRINITY_DN38352_c0_g2	mrna24179.1-v1.0-hybrid		TRINITY_DN39999_c0_g1	PH01000622G0760
TRINITY_DN22341_c0_g1	PDK_30s1160841g001	ARF		TRINITY_DN35722_c0_g1	mrna09125.1-v1.0-hybrid		TRINITY_DN37774_c1_g4	Bra031186		TRINITY_DN38607_c0_g1	EMT26392		TRINITY_DN38368_c0_g1	EMT25749		TRINITY_DN40046_c1_g1	MDP0000255768
TRINITY_DN22347_c0_g1	413208	MYB_related		TRINITY_DN35775_c0_g1	mrna09125.1-v1.0-hybrid		TRINITY_DN38031_c0_g1	ObartAA03S_FGP29167		TRINITY_DN38765_c0_g1	Jcr4S06752.20		TRINITY_DN38426_c0_g1	ORGLA11G0021400.1		TRINITY_DN40047_c0_g1	MA_11351g0010
TRINITY_DN22349_c1_g2	EMS65846	MYB		TRINITY_DN35779_c1_g1	MA_8273259g0010		TRINITY_DN38061_c0_g1	ObartAA03S_FGP29167		TRINITY_DN38766_c0_g1	BGIOSGA009723-PA		TRINITY_DN38427_c0_g2	MDP0000288624		TRINITY_DN40137_c0_g3	MA_10428770g0010
TRINITY_DN22405_c1_g1	GRMZM2G083374_P01	FAR1		TRINITY_DN35799_c1_g11	mrna15187.1-v1.0-hybrid		TRINITY_DN38092_c0_g1	Thecc1EG000515t1		TRINITY_DN38934_c3_g1	Potri.012G137500.1		TRINITY_DN38448_c0_g1	MLOC_67296.1		TRINITY_DN40184_c1_g3	OB05G31630.1
TRINITY_DN22514_c0_g1	MEDTR3G005900.1	M-type		TRINITY_DN35799_c1_g14	mrna15187.1-v1.0-hybrid		TRINITY_DN38272_c1_g1	MDP0000283274		TRINITY_DN38936_c2_g1	Tae054710		TRINITY_DN38448_c1_g1	MLOC_55957.2		TRINITY_DN40233_c1_g1	GSMUA_Achr5P09730_001
TRINITY_DN22555_c0_g1	Pbr038274.1	bHLH		TRINITY_DN35799_c1_g3	mrna15187.1-v1.0-hybrid		TRINITY_DN38356_c0_g2	Bra001729		TRINITY_DN39005_c1_g4	ObartAA03S_FGP24804		TRINITY_DN38452_c0_g1	MDP0000294614		TRINITY_DN40269_c0_g1	OB01G21870.1
TRINITY_DN22593_c0_g1	MDP0000311595	NF-YA		TRINITY_DN35799_c1_g6	mrna15187.1-v1.0-hybrid		TRINITY_DN38423_c0_g1	mrna17107.1-v1.0-hybrid		TRINITY_DN39028_c1_g1	Bradi3g58226.1		TRINITY_DN38495_c1_g1	Lus10030143		TRINITY_DN40283_c2_g1	mrna31843.1-v1.0-hybrid
TRINITY_DN22599_c0_g2	LOC_Os12g06010.1	bZIP		TRINITY_DN35799_c1_g8	mrna15187.1-v1.0-hybrid		TRINITY_DN38493_c2_g1	ObartAA03S_FGP13379		TRINITY_DN39107_c3_g1	LOC_Os02g25470.1		TRINITY_DN38645_c1_g2	PH01000020G0110		TRINITY_DN40283_c3_g1	mrna31843.1-v1.0-hybrid
TRINITY_DN22605_c0_g1	Lus10021035	G2-like		TRINITY_DN35826_c0_g2	Bradi2g44117.1		TRINITY_DN38794_c2_g1	Can011627		TRINITY_DN39143_c0_g2	EMS54139		TRINITY_DN38722_c2_g1	MDP0000265073		TRINITY_DN40334_c1_g3	MA_11351g0010
TRINITY_DN22656_c0_g1	mrna27940.1-v1.0-hybrid	NAC		TRINITY_DN35979_c0_g1	PK04509.1		TRINITY_DN38975_c3_g1	EMT08764		TRINITY_DN39173_c1_g1	Tae054710		TRINITY_DN38722_c2_g3	MDP0000265073		TRINITY_DN40440_c1_g4	PH01000622G0760
TRINITY_DN22683_c0_g1	MDP0000183819	bHLH		TRINITY_DN36021_c2_g1	EMS47464		TRINITY_DN38975_c3_g2	EMT08764		TRINITY_DN39214_c0_g1	Jcr4S00206.70		TRINITY_DN38841_c0_g1	ObartAA03S_FGP18838		TRINITY_DN40498_c2_g2	mrna01596.1-v1.0-hybrid
TRINITY_DN22756_c0_g1	MDP0000263713	YABBY		TRINITY_DN36038_c2_g1	MLOC_64735.1		TRINITY_DN38975_c3_g4	EMT08764		TRINITY_DN39352_c0_g3	EMT26392		TRINITY_DN38909_c1_g1	PH01000820G0540		TRINITY_DN40508_c0_g1	AT4G12020.2
TRINITY_DN22868_c0_g1	BGIOSGA030830-PA	MYB		TRINITY_DN36041_c0_g1	MDP0000606021		TRINITY_DN39015_c0_g1	ObartAA03S_FGP16125		TRINITY_DN39504_c1_g3	EMT26392		TRINITY_DN38922_c1_g2	chr2.LjT04L10.120.r2.m		TRINITY_DN40508_c0_g2	AT4G12020.2
TRINITY_DN22917_c0_g1	PDK_30s1160841g001	ARF		TRINITY_DN36041_c0_g2	MDP0000606021		TRINITY_DN39166_c2_g2	Lus10023691		TRINITY_DN39544_c0_g2	MDP0000318339		TRINITY_DN38922_c1_g3	chr2.LjT04L10.120.r2.m		TRINITY_DN40520_c0_g1	Thecc1EG021580t1
TRINITY_DN22942_c0_g1	OpuncBB_FGP24461	G2-like		TRINITY_DN36041_c0_g3	MDP0000606021		TRINITY_DN39233_c0_g4	Thecc1EG000515t1		TRINITY_DN39544_c0_g3	MDP0000318339		TRINITY_DN38982_c0_g1	MLOC_36501.1		TRINITY_DN40551_c5_g1	mrna01596.1-v1.0-hybrid
TRINITY_DN22948_c0_g1	PH01003422G0070	bHLH		TRINITY_DN36054_c0_g1	mrna13364.1-v1.0-hybrid		TRINITY_DN39233_c0_g5	Thecc1EG000515t1		TRINITY_DN39544_c0_g6	MDP0000318339		TRINITY_DN39131_c1_g3	MDP0000320566		TRINITY_DN40675_c2_g4	OpuncBB_FGP21054
TRINITY_DN229_c0_g1	MDP0000247912	bHLH		TRINITY_DN36102_c2_g1	MDP0000247912		TRINITY_DN39236_c1_g1	MLOC_3052.1		TRINITY_DN39551_c0_g1	Potri.012G137500.1		TRINITY_DN39274_c1_g6	MLOC_56943.2		TRINITY_DN40677_c3_g1	Aan005344
TRINITY_DN23098_c0_g1	MEDTR2G096630.1	NF-YC		TRINITY_DN36258_c0_g1	Neem_1536_f_3		TRINITY_DN39330_c1_g1	ObartAA03S_FGP29167		TRINITY_DN39701_c1_g3	MDP0000247737		TRINITY_DN39297_c0_g1	GSMUA_Achr4P07150_001		TRINITY_DN40734_c0_g2	BGIOSGA027491-PA
TRINITY_DN23252_c0_g1	Tae044043	FAR1		TRINITY_DN36413_c0_g1	mrna09125.1-v1.0-hybrid		TRINITY_DN39330_c2_g1	ObartAA03S_FGP29167		TRINITY_DN39808_c0_g1	Jcr4S00206.70		TRINITY_DN39458_c0_g1	mrna27940.1-v1.0-hybrid		TRINITY_DN40766_c0_g1	MA_11351g0010
TRINITY_DN23258_c0_g1	Pbr002083.1	ERF		TRINITY_DN36428_c2_g3	mrna06093.1-v1.0-hybrid		TRINITY_DN39354_c1_g3	Bra001729		TRINITY_DN39871_c2_g3	EMT26392		TRINITY_DN39603_c0_g4	Han006117		TRINITY_DN40774_c3_g3	mrna01596.1-v1.0-hybrid
TRINITY_DN23294_c0_g2	MDP0000320566	NAC		TRINITY_DN36511_c1_g1	mrna28320.1-v1.0-hybrid		TRINITY_DN39388_c0_g1	Bra001729		TRINITY_DN39880_c0_g2	Tae054707		TRINITY_DN39650_c0_g1	mrna12442.1-v1.0-hybrid		TRINITY_DN40774_c3_g5	mrna01596.1-v1.0-hybrid
TRINITY_DN23341_c0_g2	PH01000202G0810	MYB_related		TRINITY_DN36530_c5_g2	Bradi2g44117.1		TRINITY_DN39396_c0_g2	mrna17107.1-v1.0-hybrid		TRINITY_DN39979_c1_g2	EMT26392		TRINITY_DN39650_c0_g6	mrna12442.1-v1.0-hybrid		TRINITY_DN40817_c1_g1	GSMUA_Achr2P20130_001
TRINITY_DN23341_c0_g3	PDK_30s1160841g001	ARF		TRINITY_DN36541_c1_g2	Nta013352		TRINITY_DN39399_c1_g1	MLOC_20970.1		TRINITY_DN40006_c2_g1	Tae054499		TRINITY_DN39690_c1_g1	ObartAA03S_FGP31756		TRINITY_DN40817_c2_g1	Tae042751
TRINITY_DN23367_c0_g1	MDP0000263713	YABBY		TRINITY_DN36579_c0_g1	MDP0000247912		TRINITY_DN39450_c0_g1	Bra031186		TRINITY_DN40021_c1_g2	Tae052586		TRINITY_DN39764_c0_g1	PDK_30s1165641g010		TRINITY_DN40922_c0_g1	PH01000622G0760
TRINITY_DN23481_c0_g1	LOC_Os12g06010.1	bZIP		TRINITY_DN36615_c0_g1	MLOC_37666.2		TRINITY_DN39629_c0_g1	Lus10025533		TRINITY_DN40029_c0_g1	Potri.012G137500.1		TRINITY_DN39791_c1_g1	BGIOSGA015018-PA		TRINITY_DN40984_c2_g2	EMT26167
TRINITY_DN23486_c0_g1	Bra039779	S1Fa-like		TRINITY_DN36657_c1_g1	Glyma04g34912.1		TRINITY_DN39651_c0_g1	MDP0000252727		TRINITY_DN40029_c1_g1	Potri.012G137500.1		TRINITY_DN40018_c2_g2	MLOC_37104.2		TRINITY_DN40997_c1_g1	EMS51071
TRINITY_DN23570_c0_g1	PGSC0003DMP400020762	bZIP		TRINITY_DN36739_c0_g2	Bra026967		TRINITY_DN39651_c2_g1	MDP0000252727		TRINITY_DN40046_c1_g2	EMT26392		TRINITY_DN40173_c0_g1	MDP0000265073		TRINITY_DN41027_c0_g1	Nta000199
TRINITY_DN23581_c0_g1	LOC_Os12g06010.1	bZIP		TRINITY_DN36936_c0_g1	PH01000165G1370		TRINITY_DN39651_c2_g2	MDP0000252727		TRINITY_DN40145_c4_g1	MDP0000247737		TRINITY_DN40494_c0_g1	Han006117		TRINITY_DN41027_c0_g2	Nta000199
TRINITY_DN23658_c0_g1	481339	CO-like		TRINITY_DN36946_c0_g1	Bradi3g34200.1		TRINITY_DN39726_c2_g1	Thecc1EG000515t1		TRINITY_DN40266_c3_g1	LOC_Os02g29640.1		TRINITY_DN40541_c1_g2	MDP0000265073		TRINITY_DN41054_c0_g1	Thecc1EG021580t1
TRINITY_DN23680_c0_g1	OpuncBB_FGP30796	AP2		TRINITY_DN36971_c1_g9	MDP0000247912		TRINITY_DN39726_c4_g1	Thecc1EG000515t1		TRINITY_DN40337_c0_g1	MDP0000247737		TRINITY_DN40541_c1_g4	MDP0000265073		TRINITY_DN41317_c0_g2	XP_004510098
TRINITY_DN23688_c0_g1	OpuncBB_FGP24461	G2-like		TRINITY_DN36978_c5_g1	Tae012786		TRINITY_DN39801_c1_g1	Bra020873		TRINITY_DN40354_c2_g4	EMS60821		TRINITY_DN40562_c3_g2	MLOC_57427.1		TRINITY_DN41357_c0_g1	AT4G12020.2
TRINITY_DN23688_c0_g2	OpuncBB_FGP24461	G2-like		TRINITY_DN36985_c0_g1	mrna09125.1-v1.0-hybrid		TRINITY_DN39870_c0_g1	Bra001729		TRINITY_DN40354_c2_g5	EMS60821		TRINITY_DN40562_c3_g5	EMT28295		TRINITY_DN41374_c2_g3	MDP0000255768
TRINITY_DN23743_c0_g1	PK03054.1	HD-ZIP		TRINITY_DN37005_c0_g1	PH01003422G0070		TRINITY_DN39874_c1_g2	Jcr4S02252.50		TRINITY_DN40435_c0_g1	GSVIVT01030079001		TRINITY_DN40562_c3_g6	EMT30422		TRINITY_DN41471_c2_g2	MDP0000255768
TRINITY_DN23768_c1_g1	AC225518_34.1	bZIP		TRINITY_DN37168_c0_g1	mrna15187.1-v1.0-hybrid		TRINITY_DN39923_c1_g1	Tae042234		TRINITY_DN40435_c0_g2	GSVIVT01030079001		TRINITY_DN40598_c0_g1	MDP0000428265		TRINITY_DN41675_c3_g2	OB01G21870.1
TRINITY_DN23788_c0_g1	EMS46573	MYB		TRINITY_DN37245_c2_g1	Bradi2g44117.1		TRINITY_DN39923_c2_g1	Tae042234		TRINITY_DN40505_c1_g1	MLOC_52732.1		TRINITY_DN40645_c2_g2	Tae065023		TRINITY_DN41804_c0_g1	AT4G12020.2
TRINITY_DN23840_c0_g1	Scf00089.g7885.t1	B3		TRINITY_DN37246_c1_g1	Bra030622		TRINITY_DN39923_c2_g2	Tae042234		TRINITY_DN40527_c1_g2	BGIOSGA036688-PA		TRINITY_DN40729_c0_g1	EMS47509		TRINITY_DN41812_c0_g2	MA_11351g0010
TRINITY_DN23869_c0_g1	GSMUA_Achr7P25320_001	TCP		TRINITY_DN37314_c0_g1	mrna09125.1-v1.0-hybrid		TRINITY_DN39977_c0_g1	Thecc1EG000515t1		TRINITY_DN40567_c0_g1	EMT05641		TRINITY_DN40795_c0_g2	MDP0000266267		TRINITY_DN41958_c0_g1	MDP0000255768
TRINITY_DN23872_c0_g2	PH01003045G0040	NF-YA		TRINITY_DN37319_c1_g1	Glyma04g34912.1		TRINITY_DN40111_c2_g2	Thecc1EG000515t1		TRINITY_DN40620_c0_g1	mrna28724.1-v1.0-hybrid		TRINITY_DN40872_c0_g1	Jcr4S00282.90		TRINITY_DN42017_c0_g1	OB11G10730.1
TRINITY_DN23881_c0_g1	LOC_Os12g06010.1	bZIP		TRINITY_DN37483_c0_g1	ObartAA03S_FGP18337		TRINITY_DN40111_c2_g3	Thecc1EG000515t1		TRINITY_DN40620_c0_g2	mrna28724.1-v1.0-hybrid		TRINITY_DN40904_c0_g1	MDP0000265073		TRINITY_DN42020_c1_g1	EMT03342
TRINITY_DN2400_c0_g1	EMT03342	WRKY		TRINITY_DN37504_c1_g1	PGSC0003DMP400000652		TRINITY_DN40253_c0_g2	Thecc1EG000515t1		TRINITY_DN40633_c1_g1	MDP0000318339		TRINITY_DN40904_c0_g4	MDP0000265073		TRINITY_DN42080_c3_g2	PH01000046G0930
TRINITY_DN24043_c0_g2	PH01002606G0040	HSF		TRINITY_DN37571_c0_g1	Neem_20823_f_1		TRINITY_DN40425_c0_g1	Thecc1EG000515t1		TRINITY_DN40736_c0_g1	EMT07921		TRINITY_DN40907_c1_g1	Jcr4S00282.90		TRINITY_DN42196_c3_g4	EMT26167
TRINITY_DN24086_c0_g2	IGS.gm_21_00076	B3		TRINITY_DN37578_c3_g1	Lus10038823		TRINITY_DN40425_c0_g4	Thecc1EG000515t1		TRINITY_DN40776_c0_g2	Tae052611		TRINITY_DN40907_c1_g2	Jcr4S00282.90		TRINITY_DN42314_c2_g1	Thecc1EG021580t1
TRINITY_DN24104_c0_g1	Can011627	B3		TRINITY_DN37589_c0_g1	MDP0000247912		TRINITY_DN40427_c4_g2	Can011627		TRINITY_DN40782_c0_g1	MDP0000247737		TRINITY_DN40967_c1_g1	Jcr4S00282.90		TRINITY_DN42330_c0_g4	mrna31843.1-v1.0-hybrid
TRINITY_DN24121_c0_g1	MDP0000266051	B3		TRINITY_DN37589_c1_g1	MDP0000247912		TRINITY_DN40463_c1_g1	MDP0000252727		TRINITY_DN40808_c2_g3	Tae054499		TRINITY_DN41007_c2_g1	MDP0000265073		TRINITY_DN42338_c4_g1	EMT29741
TRINITY_DN2413_c0_g1	Lus10031505	NF-YA		TRINITY_DN37589_c1_g2	MDP0000247912		TRINITY_DN40463_c1_g2	MDP0000252727		TRINITY_DN40845_c0_g1	EMT26392		TRINITY_DN41028_c1_g1	MLOC_12466.3		TRINITY_DN42438_c2_g1	MA_11351g0010
TRINITY_DN24164_c0_g2	LOC_Os12g06010.1	bZIP		TRINITY_DN37589_c1_g3	MDP0000247912		TRINITY_DN40463_c1_g3	MDP0000252727		TRINITY_DN41026_c1_g2	MDP0000247737		TRINITY_DN41028_c2_g1	EMT27450		TRINITY_DN42464_c3_g1	Pbr029332.1
TRINITY_DN24174_c0_g1	LOC_Os12g06010.1	bZIP		TRINITY_DN37589_c1_g4	MDP0000247912		TRINITY_DN40463_c1_g4	MDP0000252727		TRINITY_DN41074_c1_g1	Potri.012G137500.1		TRINITY_DN41041_c1_g5	MDP0000294614		TRINITY_DN42482_c0_g1	MDP0000255768
TRINITY_DN24202_c0_g1	Jcr4S06752.20	FAR1		TRINITY_DN37610_c1_g1	Glyma04g34912.1		TRINITY_DN40561_c0_g1	Tae026373		TRINITY_DN41119_c0_g2	Scf00036.g4292.t1		TRINITY_DN41041_c1_g6	MDP0000294614		TRINITY_DN42571_c0_g1	LOC_Os04g04300.1
TRINITY_DN24311_c0_g1	MDP0000514358	bHLH		TRINITY_DN37610_c2_g1	Glyma04g34912.1		TRINITY_DN40612_c1_g1	MDP0000242456		TRINITY_DN41168_c0_g1	GRMZM2G104268_P02		TRINITY_DN41087_c0_g2	Lus10030143		TRINITY_DN42581_c0_g1	Tae058598
TRINITY_DN24456_c0_g1	PDK_30s1001281g002	bHLH		TRINITY_DN37610_c4_g1	Glyma04g34912.1		TRINITY_DN40613_c0_g4	Thecc1EG000515t1		TRINITY_DN41230_c0_g1	BGIOSGA032671-PA		TRINITY_DN41199_c1_g1	EMT14094		TRINITY_DN42624_c0_g3	mrna01596.1-v1.0-hybrid
TRINITY_DN24458_c0_g1	Tae040596	B3		TRINITY_DN37610_c4_g2	Glyma04g34912.1		TRINITY_DN40619_c1_g2	Bra001729		TRINITY_DN41287_c0_g1	Tae054710		TRINITY_DN41516_c0_g2	BGIOSGA034756-PA		TRINITY_DN42647_c1_g1	mrna01596.1-v1.0-hybrid
TRINITY_DN24543_c0_g1	Nta000199	WRKY		TRINITY_DN37624_c1_g2	MLOC_43080.2		TRINITY_DN40814_c2_g5	Thecc1EG000515t1		TRINITY_DN41290_c2_g1	EMS48348		TRINITY_DN41516_c0_g3	BGIOSGA034756-PA		TRINITY_DN42647_c1_g3	mrna01596.1-v1.0-hybrid
TRINITY_DN24584_c0_g1	Tae039226	C3H		TRINITY_DN37754_c3_g1	312791		TRINITY_DN40896_c0_g1	MDP0000242456		TRINITY_DN41341_c0_g2	Tae052586		TRINITY_DN41537_c1_g1	Tae057177		TRINITY_DN42647_c1_g6	mrna01596.1-v1.0-hybrid
TRINITY_DN24629_c1_g1	mgv1a001951m	S1Fa-like		TRINITY_DN37757_c0_g2	Scf00027.g3467.t1		TRINITY_DN41000_c0_g1	Thecc1EG000515t1		TRINITY_DN41479_c1_g5	MLOC_43923.4		TRINITY_DN41537_c1_g2	MLOC_58272.1		TRINITY_DN42681_c1_g3	BGIOSGA027491-PA
TRINITY_DN24737_c0_g1	EMT19461	GRAS		TRINITY_DN37779_c0_g2	Lus10003386		TRINITY_DN41044_c0_g2	EMT08764		TRINITY_DN41501_c1_g5	Tae001235		TRINITY_DN41537_c2_g2	Tae042307		TRINITY_DN42747_c0_g1	Nta002388
TRINITY_DN24852_c0_g1	mrna18590.1-v1.0-hybrid	NAC		TRINITY_DN37802_c1_g1	Pbr038274.1		TRINITY_DN41072_c0_g1	EMT28479		TRINITY_DN41533_c1_g2	MDP0000247737		TRINITY_DN41537_c2_g4	Tae040364		TRINITY_DN42776_c1_g2	EMS53359
TRINITY_DN24895_c0_g1	MDP0000252727	B3		TRINITY_DN37809_c2_g1	mrna09125.1-v1.0-hybrid		TRINITY_DN41100_c3_g1	EMT08764		TRINITY_DN41592_c0_g1	Bradi2g27040.1		TRINITY_DN41691_c4_g1	LOC_Os11g04360.1		TRINITY_DN42797_c0_g1	MA_11351g0010
TRINITY_DN24925_c0_g1	Lus10009218	C2H2		TRINITY_DN37809_c4_g4	Pbr038274.1		TRINITY_DN41189_c0_g1	mrna17107.1-v1.0-hybrid		TRINITY_DN41764_c1_g1	Tae022088		TRINITY_DN41802_c0_g1	ObartAA03S_FGP18838		TRINITY_DN42826_c0_g1	MA_11351g0010
TRINITY_DN25010_c0_g1	C.cajan_40518	Trihelix		TRINITY_DN37882_c0_g1	Gorai.009G279300.1		TRINITY_DN41191_c0_g1	Thecc1EG000515t1		TRINITY_DN41817_c0_g1	EMS63258		TRINITY_DN42049_c0_g2	Thecc1EG001516t1		TRINITY_DN42826_c0_g2	MA_11351g0010
TRINITY_DN25096_c3_g1	EMT21586	WRKY		TRINITY_DN37896_c1_g1	mrna09125.1-v1.0-hybrid		TRINITY_DN41202_c0_g1	Tae040596		TRINITY_DN41885_c1_g1	EMT07921		TRINITY_DN42072_c2_g4	Han006117		TRINITY_DN42847_c1_g1	MLOC_17779.1
TRINITY_DN25097_c0_g2	Jcr4S00100.10	C2H2		TRINITY_DN37898_c1_g1	mrna09125.1-v1.0-hybrid		TRINITY_DN41219_c0_g2	Thecc1EG000515t1		TRINITY_DN42052_c2_g3	Scf00036.g4292.t1		TRINITY_DN42120_c0_g2	ObartAA03S_FGP32677		TRINITY_DN42915_c1_g1	EMS45007
TRINITY_DN25133_c0_g1	mrna32207.1-v1.0-hybrid	TALE		TRINITY_DN37944_c0_g1	Glyma04g34912.1		TRINITY_DN41219_c1_g1	Thecc1EG000515t1		TRINITY_DN42087_c2_g1	EMT19245		TRINITY_DN42244_c3_g1	Jcr4S00282.90		TRINITY_DN42994_c0_g2	EMS57536
TRINITY_DN25213_c0_g1	PDK_30s1160841g001	ARF		TRINITY_DN38004_c0_g1	MDP0000247912		TRINITY_DN41270_c0_g1	Bra001729		TRINITY_DN42121_c0_g4	LOC_Os07g01270.1		TRINITY_DN42244_c3_g2	Jcr4S00282.90		TRINITY_DN43158_c1_g1	PH01000046G0930
TRINITY_DN25217_c0_g2	EMS47871	ERF		TRINITY_DN38124_c1_g3	Lus10003386		TRINITY_DN41339_c1_g3	MLOC_38822.1		TRINITY_DN42125_c3_g1	Potri.012G137500.1		TRINITY_DN42315_c0_g1	Aquca_009_00966.1		TRINITY_DN43158_c1_g2	PH01000046G0930
TRINITY_DN25227_c0_g1	MLOC_18783.1	ERF		TRINITY_DN38130_c0_g1	Bradi2g44117.1		TRINITY_DN41344_c0_g1	OpuncBB_FGP22695		TRINITY_DN42188_c2_g2	LOC_Os11g05340.1		TRINITY_DN42610_c0_g1	Lus10020794		TRINITY_DN43278_c0_g1	AT4G12020.1
TRINITY_DN25315_c0_g1	27791.m000083	NF-X1		TRINITY_DN38135_c0_g1	mrna28320.1-v1.0-hybrid		TRINITY_DN41355_c2_g2	Pbr017402.6		TRINITY_DN42246_c0_g1	Potri.012G137500.1		TRINITY_DN42610_c0_g4	Lus10020794		TRINITY_DN43305_c2_g2	PH01000046G0930
TRINITY_DN25368_c1_g1	Tae026814	GRAS		TRINITY_DN38162_c0_g1	MDP0000606021		TRINITY_DN41355_c2_g5	MDP0000252727		TRINITY_DN42331_c1_g2	LOC_Os07g01270.1		TRINITY_DN42796_c1_g1	Tae028285		TRINITY_DN43373_c3_g4	OB05G31630.1
TRINITY_DN25515_c0_g1	ObartAA03S_FGP2423	NAC		TRINITY_DN38187_c1_g1	mrna09125.1-v1.0-hybrid		TRINITY_DN41406_c1_g2	Thecc1EG000515t1		TRINITY_DN42371_c3_g1	OpuncBB_FGP18628		TRINITY_DN42839_c0_g2	Aquca_009_00966.1		TRINITY_DN43449_c0_g1	mrna01596.1-v1.0-hybrid
TRINITY_DN2551_c0_g1	PH01001123G0500	ERF		TRINITY_DN38279_c1_g1	mrna09125.1-v1.0-hybrid		TRINITY_DN41672_c0_g1	Can011627		TRINITY_DN42407_c2_g1	MDP0000259867		TRINITY_DN42849_c0_g1	Tae043004		TRINITY_DN43449_c0_g2	mrna01596.1-v1.0-hybrid
TRINITY_DN25667_c0_g1	Tae026114	NAC		TRINITY_DN38337_c0_g3	PDK_30s779621g008		TRINITY_DN41765_c1_g1	OpuncBB_FGP15793		TRINITY_DN42445_c1_g2	MDP0000291883		TRINITY_DN42861_c0_g3	MDP0000283975		TRINITY_DN43489_c3_g1	Nta000199
TRINITY_DN2568_c0_g1	PK03054.1	HD-ZIP		TRINITY_DN38394_c2_g1	Bradi2g44117.1		TRINITY_DN41929_c0_g1	ObartAA03S_FGP13379		TRINITY_DN42445_c1_g4	MDP0000259867		TRINITY_DN42895_c0_g1	MDP0000428265		TRINITY_DN43646_c0_g1	EMT26167
TRINITY_DN25706_c0_g1	MLOC_45078.5	ZF-HD		TRINITY_DN38394_c2_g2	Bradi2g44117.1		TRINITY_DN41930_c0_g3	Thecc1EG000515t1		TRINITY_DN42516_c0_g1	ObartAA03S_FGP6216		TRINITY_DN42929_c2_g3	EMT21706		TRINITY_DN43879_c2_g1	OB11G10730.1
TRINITY_DN25728_c0_g1	OpuncBB_FGP24461	G2-like		TRINITY_DN38475_c1_g1	Bra026967		TRINITY_DN41930_c0_g4	Thecc1EG000515t1		TRINITY_DN42691_c1_g1	GRMZM2G083374_P01		TRINITY_DN42937_c4_g1	Pta000087		TRINITY_DN43879_c2_g5	OB11G10730.1
TRINITY_DN25754_c0_g1	MLOC_56057.1	GRAS		TRINITY_DN38477_c2_g1	PH01001986G0360		TRINITY_DN41936_c1_g4	Bra001729		TRINITY_DN42761_c0_g1	BGIOSGA032671-PA		TRINITY_DN42984_c1_g1	MDP0000191614		TRINITY_DN43883_c0_g1	EMS53359
TRINITY_DN25828_c0_g1	Bra001000	NAC		TRINITY_DN38477_c2_g3	Tae003897		TRINITY_DN41984_c1_g1	ObartAA03S_FGP29167		TRINITY_DN42979_c0_g1	MDP0000247737		TRINITY_DN43373_c3_g6	MDP0000265073		TRINITY_DN44029_c0_g3	mrna01596.1-v1.0-hybrid
TRINITY_DN25829_c0_g1	PH01000201G0710	CAMTA		TRINITY_DN38479_c0_g1	PDK_30s1001281g002		TRINITY_DN42000_c4_g1	Tae058138		TRINITY_DN42980_c0_g1	BGIOSGA032671-PA		TRINITY_DN43390_c0_g1	Pbr014522.2		TRINITY_DN44286_c0_g1	Nta000199
TRINITY_DN25835_c0_g3	evm_27.model.AmTr_v1.0_scaffold00080.55	B3		TRINITY_DN38605_c0_g1	Bra030622		TRINITY_DN42000_c4_g2	MLOC_67886.1		TRINITY_DN43227_c1_g1	MDP0000261185		TRINITY_DN43390_c0_g2	mrna27940.1-v1.0-hybrid		TRINITY_DN44286_c0_g3	Nta000199
TRINITY_DN25843_c0_g1	MDP0000701734	bZIP		TRINITY_DN38657_c0_g1	Bradi2g44117.1		TRINITY_DN42034_c0_g1	Bra001729		TRINITY_DN43241_c2_g1	EMT19245		TRINITY_DN43419_c0_g1	MDP0000139773		TRINITY_DN44291_c1_g1	EMT03342
TRINITY_DN25864_c0_g1	MLOC_56050.4	C3H		TRINITY_DN38687_c0_g2	Gorai.001G223600.1		TRINITY_DN42043_c0_g1	Thecc1EG000515t1		TRINITY_DN43274_c0_g1	Glyma09g34850.1		TRINITY_DN43441_c1_g1	MDP0000265073		TRINITY_DN44305_c1_g2	Nta000199
TRINITY_DN25896_c0_g1	EMT25644	Nin-like		TRINITY_DN38688_c0_g1	PDK_30s1030181g010		TRINITY_DN42071_c0_g1	Scf00089.g7885.t1		TRINITY_DN43445_c0_g2	Thecc1EG011369t1		TRINITY_DN43441_c1_g2	MDP0000265073		TRINITY_DN44305_c1_g3	Nta000199
TRINITY_DN25981_c2_g1	LOC_Os11g19030.1	FAR1		TRINITY_DN38711_c2_g1	Vun009060		TRINITY_DN42347_c0_g1	Bra001729		TRINITY_DN43472_c2_g2	MDP0000247737		TRINITY_DN43441_c1_g5	MDP0000265073		TRINITY_DN44307_c1_g1	mrna01596.1-v1.0-hybrid
TRINITY_DN26012_c0_g1	OpuncBB_FGP7623	GATA		TRINITY_DN38712_c1_g6	EMT03741		TRINITY_DN42463_c3_g2	ObartAA03S_FGP29167		TRINITY_DN43519_c0_g1	MDP0000261185		TRINITY_DN43585_c0_g1	OpuncBB_FGP20054		TRINITY_DN44339_c1_g2	MA_11351g0010
TRINITY_DN26029_c0_g1	Bra030622	bHLH		TRINITY_DN38754_c0_g2	MDP0000247912		TRINITY_DN42479_c1_g6	ObartAA03S_FGP29167		TRINITY_DN43525_c0_g1	Thecc1EG011369t1		TRINITY_DN43712_c1_g1	PH01000020G0110		TRINITY_DN44343_c0_g1	Pbr029332.1
TRINITY_DN26099_c0_g1	MEDTR3G005900.1	M-type		TRINITY_DN38774_c1_g6	Lus10023829		TRINITY_DN42485_c0_g1	Thecc1EG000515t1		TRINITY_DN43525_c0_g3	Thecc1EG011369t1		TRINITY_DN43746_c1_g1	EMS58089		TRINITY_DN44343_c0_g3	Pbr029332.1
TRINITY_DN26102_c0_g2	GSMUA_Achr7P25320_001	TCP		TRINITY_DN38845_c2_g1	Lus10023829		TRINITY_DN42501_c1_g1	Bradi2g37387.1		TRINITY_DN43530_c1_g1	EMT05641		TRINITY_DN43746_c1_g3	EMS63116		TRINITY_DN44416_c0_g1	OB11G10730.1
TRINITY_DN26203_c1_g1	GRMZM2G083374_P01	FAR1		TRINITY_DN38875_c0_g1	GRMZM2G163233_P01		TRINITY_DN42550_c0_g1	Scf00089.g7885.t1		TRINITY_DN43599_c1_g1	Tae053027		TRINITY_DN43768_c2_g1	ORGLA11G0021400.1		TRINITY_DN44416_c0_g2	OB11G10730.1
TRINITY_DN26212_c0_g1	Tae054707	FAR1		TRINITY_DN38926_c0_g5	Lus10023829		TRINITY_DN42553_c0_g1	Thecc1EG000515t1		TRINITY_DN43623_c1_g2	MDP0000247737		TRINITY_DN43783_c0_g1	AT1G64100.2		TRINITY_DN44705_c0_g1	Bra001023
TRINITY_DN26232_c0_g1	Glyma04g34912.1	bHLH		TRINITY_DN38928_c4_g1	MDP0000247912		TRINITY_DN42553_c0_g3	Thecc1EG000515t1		TRINITY_DN43633_c1_g1	mrna28724.1-v1.0-hybrid		TRINITY_DN43784_c0_g1	MDP0000320566		TRINITY_DN44751_c1_g1	Aan005344
TRINITY_DN26232_c0_g2	Potri.012G137500.1	FAR1		TRINITY_DN39001_c0_g1	Jcr4S00223.20		TRINITY_DN42583_c0_g1	Thecc1EG000515t1		TRINITY_DN43746_c0_g1	Tae054707		TRINITY_DN43795_c0_g1	AT1G64100.2		TRINITY_DN44787_c0_g1	EMT03342
TRINITY_DN26241_c0_g1	Pbr002083.1	ERF		TRINITY_DN39018_c1_g1	GSMUA_Achr10P17130_001		TRINITY_DN42641_c0_g1	Lus10025533		TRINITY_DN43807_c1_g5	EMT19245		TRINITY_DN43840_c1_g1	MLOC_65400.2		TRINITY_DN44869_c0_g2	Nta000199
TRINITY_DN26242_c0_g1	MLOC_54725.2	Dof		TRINITY_DN39157_c1_g5	Glyma04g34912.1		TRINITY_DN42649_c0_g1	Lus10023691		TRINITY_DN43962_c2_g1	Potri.012G137500.1		TRINITY_DN43840_c1_g2	MLOC_65400.1		TRINITY_DN44974_c2_g2	mrna01596.1-v1.0-hybrid
TRINITY_DN2627_c0_g1	GRMZM2G008647_P02	MYB_related		TRINITY_DN39190_c4_g1	EMS58887		TRINITY_DN42650_c2_g2	Bra001729		TRINITY_DN43998_c4_g6	EMT19245		TRINITY_DN43993_c1_g1	Aquca_009_00966.1		TRINITY_DN44989_c0_g1	OB11G10730.1
TRINITY_DN26315_c0_g2	Tae039974	GRAS		TRINITY_DN39285_c0_g3	PH01000069G1480		TRINITY_DN42789_c0_g1	Lus10023691		TRINITY_DN44116_c1_g1	MDP0000247737		TRINITY_DN44003_c7_g1	EMS62153		TRINITY_DN45014_c2_g1	EMT03342
TRINITY_DN26351_c0_g1	ObartAA03S_FGP26692	HB-other		TRINITY_DN39321_c0_g1	Neem_16119_f_2		TRINITY_DN42913_c0_g2	MDP0000283274		TRINITY_DN44116_c1_g3	MDP0000247737		TRINITY_DN44135_c0_g1	mrna09127.1-v1.0-hybrid		TRINITY_DN45014_c2_g2	OB11G27340.1
TRINITY_DN26366_c0_g1	PH01000668G0290	MYB_related		TRINITY_DN39567_c0_g1	Glyma04g34912.1		TRINITY_DN43020_c1_g2	mrna17107.1-v1.0-hybrid		TRINITY_DN44131_c10_g1	EMT05641		TRINITY_DN44236_c1_g1	Lus10038670		TRINITY_DN45055_c1_g3	MDP0000255768
TRINITY_DN26375_c0_g1	Bradi2g44117.1	bHLH		TRINITY_DN39724_c0_g1	Bradi2g44117.1		TRINITY_DN43098_c0_g2	Lus10025533		TRINITY_DN44382_c0_g1	BGIOSGA032671-PA		TRINITY_DN44238_c2_g1	Si002301m		TRINITY_DN45085_c2_g6	mrna31843.1-v1.0-hybrid
TRINITY_DN26393_c0_g1	MLOC_12223.1	ERF		TRINITY_DN39737_c0_g5	MDP0000247912		TRINITY_DN43114_c1_g2	Jcr4S02252.50		TRINITY_DN44582_c2_g1	EMT05641		TRINITY_DN44405_c1_g1	Jcr4S00282.90		TRINITY_DN45085_c2_g7	mrna31843.1-v1.0-hybrid
TRINITY_DN26393_c0_g2	MLOC_12223.1	ERF		TRINITY_DN39813_c1_g1	Bradi2g44117.1		TRINITY_DN43174_c1_g1	Lus10025533		TRINITY_DN44594_c1_g2	MDP0000318339		TRINITY_DN44405_c2_g1	Jcr4S00282.90		TRINITY_DN45117_c2_g2	OB09G16960.1
TRINITY_DN26413_c0_g1	Tae039974	GRAS		TRINITY_DN39813_c1_g3	Bradi2g44117.1		TRINITY_DN43222_c1_g1	Thecc1EG000515t1		TRINITY_DN44634_c3_g1	BGIOSGA021543-PA		TRINITY_DN44405_c2_g3	Jcr4S00282.90		TRINITY_DN45130_c4_g1	MA_11351g0010
TRINITY_DN26428_c0_g1	mrna07861.1-v1.0-hybrid	B3		TRINITY_DN39862_c0_g1	mrna09125.1-v1.0-hybrid		TRINITY_DN43222_c2_g3	Thecc1EG000515t1		TRINITY_DN44646_c0_g1	EMT26392		TRINITY_DN44432_c0_g2	MLOC_37104.1		TRINITY_DN45393_c2_g2	ObartAA03S_FGP0563
TRINITY_DN26455_c0_g1	Lus10009218	C2H2		TRINITY_DN39891_c0_g1	Gorai.009G279300.1		TRINITY_DN43222_c3_g1	Thecc1EG000515t1		TRINITY_DN44772_c0_g1	MDP0000318339		TRINITY_DN44432_c1_g4	Tae005367		TRINITY_DN45519_c2_g4	EMT03342
TRINITY_DN26524_c0_g2	Lus10038670	NAC		TRINITY_DN39900_c1_g2	Bra026967		TRINITY_DN43228_c1_g1	Lus10025533		TRINITY_DN44873_c0_g5	Tae052586		TRINITY_DN44437_c0_g2	GSMUA_Achr4P07150_001		TRINITY_DN45552_c0_g2	mrna01596.1-v1.0-hybrid
TRINITY_DN26579_c1_g1	EMS57185	M-type		TRINITY_DN39912_c0_g1	439190		TRINITY_DN43250_c0_g1	Thecc1EG000515t1		TRINITY_DN44876_c2_g1	Tae001235		TRINITY_DN44588_c1_g2	MDP0000428265		TRINITY_DN45579_c0_g2	mrna31843.1-v1.0-hybrid
TRINITY_DN26579_c1_g2	EMT03010	M-type		TRINITY_DN39912_c0_g2	439190		TRINITY_DN43250_c1_g1	Thecc1EG000515t1		TRINITY_DN44916_c1_g2	mrna28724.1-v1.0-hybrid		TRINITY_DN44609_c0_g2	PH01000020G0110		TRINITY_DN45628_c3_g2	mrna03900.1-v1.0-hybrid
TRINITY_DN26600_c0_g1	ObartAA03S_FGP10198	MYB_related		TRINITY_DN39959_c0_g1	Tae004097		TRINITY_DN43250_c1_g2	Thecc1EG000515t1		TRINITY_DN44982_c1_g2	mrna28724.1-v1.0-hybrid		TRINITY_DN44657_c2_g2	PH01000143G0710		TRINITY_DN45665_c0_g1	MA_11351g0010
TRINITY_DN26601_c0_g1	Scf00007.g1310.t1	MIKC		TRINITY_DN39965_c0_g1	GSMUA_Achr10P17130_001		TRINITY_DN43376_c0_g1	MDP0000283274		TRINITY_DN44988_c0_g1	EMT26392		TRINITY_DN44692_c0_g4	OpuncBB_FGP9160		TRINITY_DN45785_c0_g2	MDP0000255768
TRINITY_DN26606_c0_g1	EMT07635	HSF		TRINITY_DN39975_c0_g1	mrna09125.1-v1.0-hybrid		TRINITY_DN43427_c0_g1	Tae022291		TRINITY_DN45031_c0_g1	EMT07921		TRINITY_DN44771_c1_g1	AT1G64100.2		TRINITY_DN45872_c1_g2	MA_10428770g0010
TRINITY_DN26616_c0_g1	EMT05508	NAC		TRINITY_DN40022_c0_g2	mrna09125.1-v1.0-hybrid		TRINITY_DN43477_c1_g1	Thecc1EG000515t1		TRINITY_DN45272_c0_g1	EMT07921		TRINITY_DN44923_c2_g1	Jcr4S00282.90		TRINITY_DN45925_c2_g2	mrna01596.1-v1.0-hybrid
TRINITY_DN26632_c1_g1	Bra013842	GeBP		TRINITY_DN40023_c3_g1	Glyma04g34912.1		TRINITY_DN43538_c1_g1	Lus10023691		TRINITY_DN45273_c1_g1	Glyma09g34850.1		TRINITY_DN44991_c6_g1	mrna12442.1-v1.0-hybrid		TRINITY_DN45937_c1_g2	MDP0000578301
TRINITY_DN26679_c0_g1	Tae044973	B3		TRINITY_DN40094_c0_g2	MDP0000247912		TRINITY_DN43902_c0_g1	Lus10015266		TRINITY_DN45278_c0_g1	EMT26392		TRINITY_DN44991_c7_g1	mrna12442.1-v1.0-hybrid		TRINITY_DN45939_c0_g1	Bradi4g30370.1
TRINITY_DN26707_c0_g1	Scf00026.g3386.t1	M-type		TRINITY_DN40109_c0_g1	mrna15187.1-v1.0-hybrid		TRINITY_DN43903_c0_g3	EMT26093		TRINITY_DN45339_c1_g1	Potri.012G137500.1		TRINITY_DN45027_c0_g3	Jcr4S00282.90		TRINITY_DN45942_c2_g1	OB11G27340.1
TRINITY_DN26722_c0_g1	Potri.012G137500.1	FAR1		TRINITY_DN40193_c0_g2	PGSC0003DMP400000652		TRINITY_DN43940_c0_g1	mrna20854.1-v1.0-hybrid		TRINITY_DN45392_c0_g2	PH01001215G0380		TRINITY_DN45042_c5_g1	Tae054779		TRINITY_DN45997_c0_g1	mrna01596.1-v1.0-hybrid
TRINITY_DN26724_c0_g1	GSVIVT01008395001	MYB		TRINITY_DN40224_c0_g1	mrna15187.1-v1.0-hybrid		TRINITY_DN43976_c0_g1	Lus10025533		TRINITY_DN45393_c3_g1	MDP0000247737		TRINITY_DN45045_c1_g1	GSVIVT01033372001		TRINITY_DN46020_c0_g7	EMT26167
TRINITY_DN26726_c0_g1	MDP0000289260	BES1		TRINITY_DN40255_c0_g1	mrna15187.1-v1.0-hybrid		TRINITY_DN44200_c3_g1	EMT28125		TRINITY_DN45439_c0_g1	MDP0000247737		TRINITY_DN45045_c2_g3	GSVIVT01033372001		TRINITY_DN46031_c0_g3	OB05G31630.1
TRINITY_DN26744_c0_g1	PH01003485G0070	WRKY		TRINITY_DN40318_c1_g1	Lus10030908		TRINITY_DN44331_c1_g1	Bradi2g37387.1		TRINITY_DN45638_c2_g7	LOC_Os06g39090.1		TRINITY_DN45045_c2_g6	GSVIVT01033372001		TRINITY_DN46043_c1_g1	EMT03342
TRINITY_DN26814_c0_g1	PK03054.1	HD-ZIP		TRINITY_DN40370_c0_g1	GRMZM2G137380_P01		TRINITY_DN44361_c0_g2	Thecc1EG000515t1		TRINITY_DN45653_c2_g2	MDP0000318339		TRINITY_DN45182_c3_g1	EMT27961		TRINITY_DN46102_c3_g1	Bradi4g30370.1
TRINITY_DN26816_c0_g2	ObartAA03S_FGP4185	SRS		TRINITY_DN40460_c2_g1	MDP0000319726		TRINITY_DN44399_c2_g1	ObartAA03S_FGP29167		TRINITY_DN45695_c0_g1	Jcr4S00206.70		TRINITY_DN45182_c4_g1	EMT27961		TRINITY_DN46115_c0_g1	MDP0000319700
TRINITY_DN26835_c0_g1	Lus10007348	MYB_related		TRINITY_DN40551_c3_g1	MDP0000560255		TRINITY_DN44399_c3_g2	ObartAA03S_FGP29167		TRINITY_DN45730_c0_g1	Tae045948		TRINITY_DN45182_c4_g2	EMT21400		TRINITY_DN46177_c0_g1	mrna01596.1-v1.0-hybrid
TRINITY_DN26899_c0_g1	LOC_Os12g06010.1	bZIP		TRINITY_DN40551_c6_g1	mrna09125.1-v1.0-hybrid		TRINITY_DN44429_c0_g1	Scf00089.g7885.t1		TRINITY_DN45766_c1_g1	Sobic.003G007000.1.p		TRINITY_DN45182_c4_g3	MLOC_56943.2		TRINITY_DN46252_c4_g2	MDP0000255768
TRINITY_DN26920_c2_g1	EMT03342	WRKY		TRINITY_DN40551_c6_g2	mrna09125.1-v1.0-hybrid		TRINITY_DN44500_c2_g2	Thecc1EG000515t1		TRINITY_DN45938_c4_g2	LOC_Os06g39090.1		TRINITY_DN45182_c4_g4	MLOC_56943.2		TRINITY_DN46252_c4_g3	MDP0000255768
TRINITY_DN26969_c0_g1	OpuncBB_FGP24461	G2-like		TRINITY_DN40574_c0_g1	GRMZM2G137380_P01		TRINITY_DN44637_c2_g1	Tae063631		TRINITY_DN46070_c0_g2	LOC_Os07g01270.1		TRINITY_DN45182_c4_g5	EMT28295		TRINITY_DN46429_c2_g2	mrna01596.1-v1.0-hybrid
TRINITY_DN26970_c0_g1	ORGLA09G0131400.1	bHLH		TRINITY_DN40574_c1_g1	Bradi2g44117.1		TRINITY_DN44643_c2_g1	EMT08764		TRINITY_DN46083_c2_g2	Tae050178		TRINITY_DN45186_c1_g2	NNU_022570-RA		TRINITY_DN46563_c3_g1	EMT03342
TRINITY_DN26971_c0_g1	LOC_Os12g06010.1	bZIP		TRINITY_DN40599_c0_g2	Lus10038823		TRINITY_DN44713_c1_g1	Tae042234		TRINITY_DN46105_c1_g2	BGIOSGA009723-PA		TRINITY_DN45250_c2_g1	MLOC_68185.2		TRINITY_DN46563_c3_g2	EMT03342
TRINITY_DN27001_c0_g1	OB04G28180.1	GRAS		TRINITY_DN40662_c9_g1	BGIOSGA015290-PA		TRINITY_DN44744_c0_g1	EMT01685		TRINITY_DN46109_c5_g1	Tae063448		TRINITY_DN45299_c0_g2	GRMZM2G158204_P01		TRINITY_DN46563_c4_g11	EMT26167
TRINITY_DN27031_c0_g1	EMS50024	MYB_related		TRINITY_DN40774_c2_g1	mrna09125.1-v1.0-hybrid		TRINITY_DN44771_c1_g4	Lus10025533		TRINITY_DN46182_c2_g4	MLOC_43923.5		TRINITY_DN45306_c0_g1	AT1G64100.2		TRINITY_DN46574_c1_g1	OB05G31630.1
TRINITY_DN27062_c0_g3	EMT03342	WRKY		TRINITY_DN40868_c0_g1	Lus10030908		TRINITY_DN44897_c1_g1	IGS.gm_21_00076		TRINITY_DN46227_c2_g1	Tae028505		TRINITY_DN45308_c2_g1	mrna24179.1-v1.0-hybrid		TRINITY_DN46574_c2_g1	OB05G31630.1
TRINITY_DN27097_c0_g1	MDP0000710259	MYB		TRINITY_DN40956_c0_g1	MDP0000247912		TRINITY_DN44913_c2_g1	Bradi1g17680.1		TRINITY_DN46341_c2_g1	BGIOSGA032671-PA		TRINITY_DN45351_c1_g2	Lus10038670		TRINITY_DN46617_c6_g1	AT4G12020.2
TRINITY_DN27098_c0_g1	Tae050178	FAR1		TRINITY_DN40957_c2_g1	Bradi2g44117.1		TRINITY_DN44915_c1_g11	MDP0000252727		TRINITY_DN46431_c1_g1	Bradi1g13310.1		TRINITY_DN45511_c0_g1	Aquca_009_00966.1		TRINITY_DN46717_c1_g1	PH01003485G0070
TRINITY_DN27117_c0_g2	EMS47871	ERF		TRINITY_DN40975_c1_g3	Neem_24780_f_1		TRINITY_DN44915_c1_g12	Pbr017402.6		TRINITY_DN46446_c3_g1	EMT26392		TRINITY_DN45511_c0_g2	Aquca_009_00966.1		TRINITY_DN50557_c0_g1	LOC_Os08g09800.1
TRINITY_DN27126_c0_g1	Tae040203	NAC		TRINITY_DN40979_c1_g1	Jcr4S00223.20		TRINITY_DN44915_c1_g1	MDP0000252727		TRINITY_DN46454_c4_g5	LOC_Os04g22990.1		TRINITY_DN45511_c0_g3	Aquca_009_00966.1		TRINITY_DN54099_c0_g1	EMT19399
TRINITY_DN27157_c0_g1	MDP0000296303	bZIP		TRINITY_DN40983_c2_g1	PH01006362G0030		TRINITY_DN44915_c1_g2	MDP0000252727		TRINITY_DN46477_c2_g1	Tae022088		TRINITY_DN45822_c1_g1	MDP0000266267		TRINITY_DN55778_c0_g1	EMT26167
TRINITY_DN27239_c0_g1	MLOC_47091.1	B3		TRINITY_DN41074_c0_g1	Glyma04g34912.1		TRINITY_DN44915_c1_g3	Pbr017402.6		TRINITY_DN46556_c3_g1	EMT26392		TRINITY_DN45958_c0_g1	PH01000143G0710		TRINITY_DN88643_c0_g1	BGIOSGA027491-PA
TRINITY_DN27260_c1_g1	Pp1s41_292V6.1	C3H		TRINITY_DN41087_c0_g1	MDP0000606021		TRINITY_DN44915_c1_g5	Pbr017402.6		TRINITY_DN46598_c3_g1	EMT17435		TRINITY_DN46057_c1_g1	Thecc1EG001516t1		TRINITY_DN98017_c0_g1	Si028023m
TRINITY_DN27274_c0_g1	Pbr002083.1	ERF		TRINITY_DN41099_c0_g1	mrna15187.1-v1.0-hybrid		TRINITY_DN44915_c1_g7	MDP0000252727		TRINITY_DN46604_c1_g2	EMT07921		TRINITY_DN46319_c4_g1	PH01000143G0710
TRINITY_DN27279_c0_g1	Scf00343.g15875.t1	ARF		TRINITY_DN41191_c1_g2	OB06G28840.1		TRINITY_DN44915_c1_g8	Pbr017402.6		TRINITY_DN46648_c3_g2	EMT19245		TRINITY_DN46346_c1_g1	EMT21706
TRINITY_DN27299_c0_g1	MDP0000261154	bZIP		TRINITY_DN41261_c1_g1	MDP0000320739		TRINITY_DN44985_c1_g1	Scf00089.g7885.t1		TRINITY_DN46648_c4_g1	EMT19245		TRINITY_DN46692_c0_g2	PH01000820G0540
TRINITY_DN27304_c0_g2	Tae001108	NAC		TRINITY_DN41274_c0_g2	mrna23819.1-v1.0-hybrid		TRINITY_DN44987_c0_g1	Lus10015266		TRINITY_DN46661_c7_g1	LOC_Os07g01270.1		TRINITY_DN46692_c1_g1	PH01000820G0540
TRINITY_DN27306_c0_g1	Jcr4S11886.30	HSF		TRINITY_DN41371_c0_g1	Pbr011696.1		TRINITY_DN45024_c1_g1	Bra031186		TRINITY_DN46682_c6_g3	EMT19245		TRINITY_DN46731_c2_g1	mrna18590.1-v1.0-hybrid
TRINITY_DN27322_c0_g1	Jcr4S03304.20	HSF		TRINITY_DN41389_c1_g1	Bradi2g44117.1		TRINITY_DN45142_c0_g1	mrna20854.1-v1.0-hybrid		TRINITY_DN46703_c4_g2	EMT07921		TRINITY_DN8881_c0_g1	MDP0000320566
TRINITY_DN27354_c0_g1	Bra001729	B3		TRINITY_DN41416_c0_g1	Bna011706		TRINITY_DN45193_c3_g4	MLOC_64708.7		TRINITY_DN46785_c12_g1	LOC_Os04g22990.1		TRINITY_DN99790_c0_g1	Bradi3g33320.1
TRINITY_DN27364_c1_g1	Pp1s14_277V6.1	C3H		TRINITY_DN41430_c0_g1	mrna09125.1-v1.0-hybrid		TRINITY_DN45227_c1_g1	Scf00089.g7885.t1		TRINITY_DN51059_c0_g1	Tae029582
TRINITY_DN27390_c0_g1	MLOC_66439.1	ARF		TRINITY_DN41460_c0_g3	OB04G32400.1		TRINITY_DN45320_c0_g1	ObartAA03S_FGP16125		TRINITY_DN58685_c0_g1	EMT05641
TRINITY_DN27415_c0_g1	GSMUA_Achr7P25320_001	TCP		TRINITY_DN41469_c1_g1	Lus10030581		TRINITY_DN45420_c3_g4	mrna12617.1-v1.0-hybrid		TRINITY_DN5916_c0_g1	EMT19245
TRINITY_DN27416_c0_g1	Tae033639	ARF		TRINITY_DN41475_c0_g3	Bradi2g44117.1		TRINITY_DN45421_c1_g2	ObartAA03S_FGP16125		TRINITY_DN74568_c0_g1	GRMZM2G083374_P01
TRINITY_DN27436_c0_g1	EMT23676	FAR1		TRINITY_DN41509_c2_g2	Lus10020727		TRINITY_DN45441_c0_g3	Can011627		TRINITY_DN76552_c0_g1	Sobic.009G135300.1.p
TRINITY_DN27494_c1_g1	MDP0000265073	NAC		TRINITY_DN41530_c0_g1	mrna09125.1-v1.0-hybrid		TRINITY_DN45498_c1_g1	MLOC_60460.3		TRINITY_DN76690_c0_g1	Bradi2g36810.1
TRINITY_DN27513_c0_g1	EMT29229	B3		TRINITY_DN41555_c1_g1	MDP0000286589		TRINITY_DN45765_c1_g4	Aquca_001_00015.1		TRINITY_DN81444_c0_g1	Tae039551
TRINITY_DN27539_c0_g1	mrna27137.1-v1.0-hybrid	STAT		TRINITY_DN41564_c1_g2	mrna02199.1-v1.0-hybrid		TRINITY_DN45792_c0_g5	Bra001729		TRINITY_DN9754_c0_g1	Tae033954
TRINITY_DN27540_c0_g1	MLOC_69727.3	B3		TRINITY_DN41616_c0_g1	mrna15187.1-v1.0-hybrid		TRINITY_DN45807_c0_g2	EMT18693		TRINITY_DN97942_c0_g1	LOC_Os06g39090.1
TRINITY_DN27593_c0_g1	ObartAA03S_FGP13190	MYB_related		TRINITY_DN41639_c1_g1	MDP0000320739		TRINITY_DN45916_c1_g3	MLOC_60460.3
TRINITY_DN27622_c0_g2	EMT26392	FAR1		TRINITY_DN41658_c0_g1	411158		TRINITY_DN45949_c0_g1	Bra020873
TRINITY_DN27654_c0_g1	LOC_Os11g12490.1	FAR1		TRINITY_DN41661_c1_g2	mrna09125.1-v1.0-hybrid		TRINITY_DN45949_c1_g3	Bra020873
TRINITY_DN27671_c2_g2	Jcr4S16185.10	NAC		TRINITY_DN41711_c0_g1	mrna00901.1-v1.0-hybrid		TRINITY_DN45964_c2_g1	Pbr017402.6
TRINITY_DN27672_c0_g1	BGIOSGA030830-PA	MYB		TRINITY_DN41741_c2_g1	Neem_24780_f_1		TRINITY_DN45964_c2_g4	MDP0000252727
TRINITY_DN27696_c0_g1	Scf00343.g15875.t1	ARF		TRINITY_DN41757_c2_g1	EMT03129		TRINITY_DN46018_c1_g1	Thecc1EG000515t1
TRINITY_DN27708_c0_g1	Tae009237	MIKC		TRINITY_DN41771_c3_g1	PDK_30s1001281g002		TRINITY_DN46021_c0_g1	mrna24052.1-v1.0-hybrid
TRINITY_DN27712_c0_g2	OpuncBB_FGP7623	GATA		TRINITY_DN41832_c2_g1	PDK_30s891671g001		TRINITY_DN46054_c0_g1	Tae043957
TRINITY_DN27730_c0_g1	EMT28879	ERF		TRINITY_DN41847_c2_g1	OB05G14140.1		TRINITY_DN46163_c4_g1	ObartAA03S_FGP29167
TRINITY_DN27743_c0_g1	ObartAA03S_FGP19934	MIKC		TRINITY_DN41862_c2_g2	Lus10030908		TRINITY_DN46273_c1_g2	LOC_Os07g17230.1
TRINITY_DN27784_c0_g1	GSMUA_Achr7P25320_001	TCP		TRINITY_DN41951_c2_g8	Tae050059		TRINITY_DN46387_c3_g3	EMT29641
TRINITY_DN27828_c0_g1	GSMUA_Achr5P10740_001	LBD		TRINITY_DN41990_c0_g1	mrna09125.1-v1.0-hybrid		TRINITY_DN46394_c1_g2	Bra001729
TRINITY_DN27901_c5_g1	MDP0000263713	YABBY		TRINITY_DN42092_c6_g5	Potri.002G100100.1		TRINITY_DN46468_c1_g1	Scf00089.g7885.t1
TRINITY_DN27901_c5_g5	MDP0000263713	YABBY		TRINITY_DN42126_c2_g3	PK04509.1		TRINITY_DN46613_c3_g1	Lus10025533
TRINITY_DN27912_c0_g2	Lus10030581	bHLH		TRINITY_DN42126_c2_g4	PK04509.1		TRINITY_DN46649_c7_g1	EMT05021
TRINITY_DN27934_c1_g1	BGIOSGA007153-PA	ARF		TRINITY_DN42212_c0_g1	439190		TRINITY_DN46661_c7_g3	MLOC_60460.3
TRINITY_DN27943_c0_g1	EMT03642	C2H2		TRINITY_DN42282_c4_g2	EMS47939		TRINITY_DN6286_c0_g1	Thecc1EG000515t1
TRINITY_DN27953_c0_g1	MLOC_47091.1	B3		TRINITY_DN42366_c2_g2	Neem_1536_f_3		TRINITY_DN73571_c0_g1	PH01000469G0440
TRINITY_DN27962_c0_g3	Tae026446	B3		TRINITY_DN42386_c1_g2	Glyma04g34912.1		TRINITY_DN74560_c0_g1	OpuncBB_FGP15793
TRINITY_DN27978_c0_g1	328625	WRKY		TRINITY_DN42428_c0_g1	mrna26696.1-v1.0-hybrid		TRINITY_DN74725_c0_g1	Thecc1EG000515t1
TRINITY_DN28024_c0_g1	MDP0000184308	WRKY		TRINITY_DN42428_c0_g2	mrna26696.1-v1.0-hybrid		TRINITY_DN7560_c0_g1	MLOC_47091.1
TRINITY_DN28056_c0_g1	BGIOSGA028855-PA	bHLH		TRINITY_DN42440_c0_g1	Bra026967		TRINITY_DN79812_c0_g1	Thecc1EG000515t1
TRINITY_DN28074_c0_g4	GSVIVT01033372001	NAC		TRINITY_DN42518_c1_g2	PDK_30s779621g008		TRINITY_DN81204_c0_g1	Thecc1EG000515t1
TRINITY_DN28097_c0_g1	EMT13304	ARR-B		TRINITY_DN42574_c1_g2	mrna28785.1-v1.0-hybrid		TRINITY_DN86552_c0_g1	Lus10023691
TRINITY_DN28112_c0_g1	ObartAA03S_FGP22299	MYB_related		TRINITY_DN42620_c1_g3	mrna28320.1-v1.0-hybrid		TRINITY_DN91095_c0_g1	OpuncBB_FGP15793
TRINITY_DN28115_c0_g1	mrna09125.1-v1.0-hybrid	bHLH		TRINITY_DN42714_c2_g3	Lus10022218
TRINITY_DN28129_c3_g2	Thecc1EG000515t1	B3		TRINITY_DN42762_c0_g2	MDP0000247912
TRINITY_DN28131_c0_g1	GSVIVT01013228001	MYB_related		TRINITY_DN42762_c0_g4	MDP0000304669
TRINITY_DN28152_c0_g1	MDP0000284588	GeBP		TRINITY_DN42771_c1_g1	mrna06093.1-v1.0-hybrid
TRINITY_DN28187_c0_g1	Bra008793	ERF		TRINITY_DN42774_c1_g1	MLOC_57622.1
TRINITY_DN28193_c0_g2	GRMZM5G899865_P01	bHLH		TRINITY_DN42774_c2_g1	LOC_Os01g68700.2
TRINITY_DN28197_c0_g1	MDP0000266051	B3		TRINITY_DN42821_c0_g1	Lus10038823
TRINITY_DN28246_c0_g1	MLOC_1236.4	NF-X1		TRINITY_DN42890_c1_g1	Solyc12g042010.1.1
TRINITY_DN28257_c0_g1	mrna09125.1-v1.0-hybrid	bHLH		TRINITY_DN43036_c0_g2	PH01001092G0280
TRINITY_DN28258_c1_g1	LOC_Os07g01270.1	FAR1		TRINITY_DN43119_c0_g1	mrna32536.1-v1.0-hybrid
TRINITY_DN28271_c2_g2	Lus10020727	bHLH		TRINITY_DN43157_c0_g1	MLOC_70409.1
TRINITY_DN28276_c0_g1	LOC_Os07g01270.1	FAR1		TRINITY_DN43201_c1_g1	MDP0000295593
TRINITY_DN28283_c0_g1	EMT03342	WRKY		TRINITY_DN43201_c3_g2	MDP0000183819
TRINITY_DN28319_c0_g1	PDK_30s1160841g001	ARF		TRINITY_DN43248_c0_g3	312791
TRINITY_DN28319_c0_g2	PDK_30s1160841g001	ARF		TRINITY_DN43257_c0_g1	mrna15187.1-v1.0-hybrid
TRINITY_DN28325_c0_g1	AT1G64100.2	NAC		TRINITY_DN43312_c1_g2	PDK_30s1030181g010
TRINITY_DN28331_c0_g1	Lsa011097	C2H2		TRINITY_DN43312_c1_g4	EMT26125
TRINITY_DN28349_c0_g2	mrna27595.1-v1.0-hybrid	B3		TRINITY_DN43354_c0_g1	MLOC_59503.8
TRINITY_DN28361_c0_g1	Pbr002023.1	AP2		TRINITY_DN43493_c0_g1	Bradi2g44117.1
TRINITY_DN28369_c1_g1	EMT26591	ERF		TRINITY_DN43493_c0_g5	Bradi2g44117.1
TRINITY_DN28384_c2_g3	MDP0000263713	YABBY		TRINITY_DN43548_c4_g1	Pbr038274.1
TRINITY_DN28388_c0_g1	MDP0000183819	bHLH		TRINITY_DN43578_c1_g3	Bradi2g44117.1
TRINITY_DN28389_c0_g1	NNU_016725-RA	GRAS		TRINITY_DN43587_c0_g1	Bradi2g44117.1
TRINITY_DN28417_c1_g1	EMT06472	B3		TRINITY_DN43587_c0_g3	Bradi2g44117.1
TRINITY_DN28436_c1_g1	LOC_Os11g12360.1	M-type		TRINITY_DN43621_c1_g2	Bradi2g57800.1
TRINITY_DN28447_c0_g2	GSMUA_Achr7P25320_001	TCP		TRINITY_DN43677_c1_g1	PDK_30s1001281g002
TRINITY_DN28457_c0_g1	Potri.012G137500.1	FAR1		TRINITY_DN43685_c0_g1	mrna09125.1-v1.0-hybrid
TRINITY_DN28460_c1_g1	MDP0000265619	Nin-like		TRINITY_DN43963_c1_g5	Tae061121
TRINITY_DN28478_c0_g1	EMT28005	MYB_related		TRINITY_DN44005_c0_g2	mrna09125.1-v1.0-hybrid
TRINITY_DN28570_c0_g2	30190.m011323	ERF		TRINITY_DN44092_c2_g1	mrna00901.1-v1.0-hybrid
TRINITY_DN28581_c0_g1	Lus10001876	NAC		TRINITY_DN44105_c0_g1	Lus10030581
TRINITY_DN28600_c0_g1	Lus10010148	NAC		TRINITY_DN44320_c1_g1	EMT03129
TRINITY_DN28605_c0_g1	Si031399m	bZIP		TRINITY_DN44377_c0_g1	Bradi2g44117.1
TRINITY_DN28650_c0_g1	GSMUA_Achr11P19880_001	ERF		TRINITY_DN44419_c0_g1	EMT03129
TRINITY_DN28651_c0_g1	MLOC_58335.3	G2-like		TRINITY_DN44603_c1_g1	Genemark1.5361_g
TRINITY_DN28661_c2_g1	MDP0000263713	YABBY		TRINITY_DN44674_c1_g1	mrna09125.1-v1.0-hybrid
TRINITY_DN28680_c1_g1	Bra032634	C3H		TRINITY_DN44674_c1_g2	MDP0000560255
TRINITY_DN28715_c0_g1	EMT23900	ERF		TRINITY_DN44863_c3_g1	mrna09125.1-v1.0-hybrid
TRINITY_DN28723_c0_g1	MDP0000318339	FAR1		TRINITY_DN44900_c0_g3	mrna06093.1-v1.0-hybrid
TRINITY_DN28753_c0_g1	evm.model.supercontig_8.51	FAR1		TRINITY_DN44957_c1_g1	MDP0000606021
TRINITY_DN28761_c0_g1	Cre13.g606750.t1.3	C3H		TRINITY_DN44974_c2_g1	Bra030622
TRINITY_DN28763_c0_g1	GSMUA_Achr11P11660_001	AP2		TRINITY_DN44998_c0_g1	MLOC_57269.1
TRINITY_DN28770_c2_g1	Tae032760	C2H2		TRINITY_DN45165_c1_g1	PH01001260G0280
TRINITY_DN28774_c0_g1	GSVIVT01033372001	NAC		TRINITY_DN45196_c4_g1	mrna09125.1-v1.0-hybrid
TRINITY_DN28774_c0_g2	GSVIVT01033372001	NAC		TRINITY_DN45196_c4_g2	mrna13364.1-v1.0-hybrid
TRINITY_DN28780_c0_g2	GRMZM2G137380_P01	bHLH		TRINITY_DN45196_c4_g3	mrna13364.1-v1.0-hybrid
TRINITY_DN28784_c0_g1	mrna12617.1-v1.0-hybrid	B3		TRINITY_DN45249_c0_g5	PH01003422G0070
TRINITY_DN28791_c0_g1	Tae049835	bHLH		TRINITY_DN45283_c0_g1	Lus10020727
TRINITY_DN28809_c0_g1	EMT16905	ERF		TRINITY_DN45324_c2_g4	Bra026967
TRINITY_DN28818_c0_g1	ObartAA03S_FGP30796	G2-like		TRINITY_DN45340_c3_g9	MDP0000253576
TRINITY_DN28821_c0_g3	LOC_Os04g22990.1	FAR1		TRINITY_DN45439_c0_g3	Lus10033562
TRINITY_DN28830_c0_g1	PGSC0003DMP400044805	B3		TRINITY_DN45496_c0_g1	MDP0000286589
TRINITY_DN28870_c0_g2	MDP0000300402	Trihelix		TRINITY_DN45566_c0_g1	Can016083
TRINITY_DN28885_c0_g1	MLOC_3638.1	HB-other		TRINITY_DN45650_c1_g2	EMT03129
TRINITY_DN28887_c1_g1	Bradi2g44117.1	bHLH		TRINITY_DN45658_c1_g1	MLOC_6900.1
TRINITY_DN28897_c1_g1	Tae042234	B3		TRINITY_DN45733_c3_g1	mrna09125.1-v1.0-hybrid
TRINITY_DN28903_c2_g3	Bradi2g44117.1	bHLH		TRINITY_DN45783_c1_g1	Lus10030908
TRINITY_DN28905_c1_g1	ObartAA03S_FGP22299	MYB_related		TRINITY_DN45790_c2_g1	Bradi2g44117.1
TRINITY_DN28929_c0_g1	ObartAA03S_FGP31495	C2H2		TRINITY_DN45815_c1_g3	PH01001260G0280
TRINITY_DN28975_c0_g2	MDP0000191614	NAC		TRINITY_DN45841_c0_g2	GSMUA_Achr11P16630_001
TRINITY_DN28980_c0_g1	PH01000820G0540	NAC		TRINITY_DN45843_c0_g1	Lus10020727
TRINITY_DN29010_c0_g2	Lus10020727	bHLH		TRINITY_DN45855_c0_g1	MDP0000253576
TRINITY_DN29030_c1_g1	Scf00063.g6386.t1	GeBP		TRINITY_DN45997_c1_g2	Bra030622
TRINITY_DN29053_c0_g1	Tae042234	B3		TRINITY_DN46009_c0_g2	Pbr011696.1
TRINITY_DN29060_c0_g2	LOC_Os12g06010.1	bZIP		TRINITY_DN46028_c1_g1	mrna15187.1-v1.0-hybrid
TRINITY_DN29074_c0_g1	MDP0000277077	NF-YB		TRINITY_DN46065_c1_g1	Gorai.009G279300.1
TRINITY_DN29090_c0_g1	mrna12617.1-v1.0-hybrid	B3		TRINITY_DN46189_c2_g2	Bradi2g44117.1
TRINITY_DN29099_c0_g1	GSMUA_Achr7P25320_001	TCP		TRINITY_DN46193_c0_g4	Bra026967
TRINITY_DN29115_c0_g1	MDP0000574942	MYB		TRINITY_DN46336_c3_g2	312791
TRINITY_DN29119_c0_g3	ObartAA03S_FGP18629	Trihelix		TRINITY_DN46394_c1_g1	MDP0000247912
TRINITY_DN29128_c0_g2	MDP0000263713	YABBY		TRINITY_DN46415_c5_g1	Genemark1.5361_g
TRINITY_DN29138_c0_g1	ObartAA03S_FGP7846	GATA		TRINITY_DN46514_c1_g1	GRMZM2G138454_P02
TRINITY_DN29138_c0_g2	ObartAA03S_FGP7846	GATA		TRINITY_DN46572_c7_g1	Gorai.009G279300.1
TRINITY_DN29150_c0_g1	GRMZM2G404769_P02	E2F/DP		TRINITY_DN46580_c6_g1	mrna00901.1-v1.0-hybrid
TRINITY_DN29167_c0_g1	MDP0000275412	Trihelix		TRINITY_DN46594_c2_g1	Pbr011696.1
TRINITY_DN29169_c0_g1	MDP0000319772	MYB_related		TRINITY_DN46650_c5_g3	Lus10020727
TRINITY_DN29176_c1_g1	Thecc1EG000515t1	B3		TRINITY_DN46650_c5_g4	Lus10020727
TRINITY_DN29176_c1_g2	Thecc1EG000515t1	B3		TRINITY_DN46651_c3_g1	Lus10020727
TRINITY_DN29198_c0_g1	OB06G33840.1	GATA		TRINITY_DN9579_c0_g1	312791
TRINITY_DN29203_c0_g1	mrna12617.1-v1.0-hybrid	B3
TRINITY_DN29209_c0_g1	MLOC_10704.1	C2H2
TRINITY_DN29212_c0_g1	PH01001113G0580	MIKC
TRINITY_DN29221_c0_g1	EMT12459	E2F/DP
TRINITY_DN29225_c1_g1	MLOC_72641.1	NF-YC
TRINITY_DN29237_c0_g1	mrna32207.1-v1.0-hybrid	TALE
TRINITY_DN29243_c1_g1	GSMUA_Achr10P00170_001	bHLH
TRINITY_DN29261_c1_g3	PH01000046G0930	WRKY
TRINITY_DN29263_c0_g1	GSMUA_Achr9P07000_001	MYB
TRINITY_DN29271_c0_g2	Bra001729	B3
TRINITY_DN29279_c0_g1	GSMUA_Achr10P27000_001	ERF
TRINITY_DN29282_c0_g1	Tae031869	bHLH
TRINITY_DN29286_c0_g1	OB04G29050.1	HSF
TRINITY_DN29289_c0_g1	OpuncBB_FGP8130	WRKY
TRINITY_DN29295_c0_g1	MDP0000319957	ARF
TRINITY_DN29304_c2_g1	EMT07921	FAR1
TRINITY_DN29304_c4_g1	Gorai.001G003200.1	S1Fa-like
TRINITY_DN29307_c0_g1	GSMUA_Achr7P25320_001	TCP
TRINITY_DN29322_c1_g1	ORGLA06G0247800.1	HD-ZIP
TRINITY_DN29328_c0_g1	Sobic.003G254900.1.p	NAC
TRINITY_DN29338_c0_g1	mrna29786.1-v1.0-hybrid	WOX
TRINITY_DN29348_c1_g2	LOC_Os05g25600.1	HB-other
TRINITY_DN29348_c1_g3	BGIOSGA023566-PA	C3H
TRINITY_DN29373_c0_g1	GSMUA_Achr6P31580_001	NAC
TRINITY_DN29374_c2_g2	MDP0000263713	YABBY
TRINITY_DN29382_c1_g1	Si037660m	C2H2
TRINITY_DN29388_c3_g1	MDP0000242456	B3
TRINITY_DN29399_c0_g1	EMT32159	NF-YC
TRINITY_DN29400_c0_g1	chr2.LjT04L10.120.r2.m	NAC
TRINITY_DN29412_c0_g1	EMT07635	HSF
TRINITY_DN29412_c2_g2	PDK_30s1030181g010	bHLH
TRINITY_DN29416_c0_g1	BGIOSGA000613-PA	bZIP
TRINITY_DN29453_c0_g1	EMT07635	HSF
TRINITY_DN29465_c0_g1	MDP0000825712	ERF
TRINITY_DN29480_c0_g1	C.cajan_40518	Trihelix
TRINITY_DN29482_c0_g2	Bra001729	B3
TRINITY_DN29482_c0_g3	Bra001729	B3
TRINITY_DN29482_c0_g4	Bra001729	B3
TRINITY_DN29484_c0_g2	EMT03129	bHLH
TRINITY_DN29485_c0_g1	Aan019826	CO-like
TRINITY_DN29486_c0_g1	MLOC_60958.3	C2H2
TRINITY_DN29493_c0_g1	MLOC_59305.2	ERF
TRINITY_DN29500_c0_g1	LOC_Os12g06010.1	bZIP
TRINITY_DN29518_c0_g1	GSMUA_Achr10P22520_001	TALE
TRINITY_DN29521_c0_g1	Bradi2g44117.1	bHLH
TRINITY_DN29523_c0_g1	Tae002645	NF-YC
TRINITY_DN29529_c0_g1	Pbr037384.1	bHLH
TRINITY_DN29538_c0_g2	MDP0000730019	SBP
TRINITY_DN29547_c1_g1	MDP0000428265	NAC
TRINITY_DN29553_c0_g2	Cla021275	MYB_related
TRINITY_DN29579_c0_g1	Neem_1766_f_3	C2H2
TRINITY_DN29581_c0_g2	MDP0000264827	bHLH
TRINITY_DN29599_c1_g1	mrna11429.1-v1.0-hybrid	HB-other
TRINITY_DN29600_c0_g1	LOC_Os11g12360.1	M-type
TRINITY_DN29611_c0_g1	PDK_30s1001281g002	bHLH
TRINITY_DN29619_c0_g1	PDK_30s873781g005	C3H
TRINITY_DN29624_c0_g1	MDP0000283274	B3
TRINITY_DN29632_c0_g2	MDP0000537221	FAR1
TRINITY_DN29635_c0_g4	Tae038203	ERF
TRINITY_DN29639_c0_g3	PH01002606G0040	HSF
TRINITY_DN29641_c0_g1	MLOC_43396.1	bHLH
TRINITY_DN29647_c0_g2	Scf00097.g8337.t1	bZIP
TRINITY_DN29647_c0_g3	Scf00097.g8337.t1	bZIP
TRINITY_DN29653_c0_g1	EMT11923	HB-other
TRINITY_DN29658_c0_g1	MDP0000290148	GeBP
TRINITY_DN29675_c0_g1	C.cajan_40518	Trihelix
TRINITY_DN29681_c0_g1	Tae056999	C2H2
TRINITY_DN29683_c0_g1	OpuncBB_FGP16947	bHLH
TRINITY_DN29686_c1_g1	MDP0000144544	MYB_related
TRINITY_DN29689_c0_g1	EMS48626	ERF
TRINITY_DN29696_c1_g2	MDP0000305771	C2H2
TRINITY_DN29709_c0_g1	BGIOSGA023566-PA	C3H
TRINITY_DN29713_c0_g1	Tae054710	FAR1
TRINITY_DN29731_c0_g1	Scf00343.g15875.t1	ARF
TRINITY_DN29731_c1_g1	Scf00343.g15875.t1	ARF
TRINITY_DN29736_c0_g1	Lus10007348	MYB_related
TRINITY_DN29736_c0_g2	Lus10007348	MYB_related
TRINITY_DN29736_c0_g3	Lus10007348	MYB_related
TRINITY_DN29736_c0_g4	Lus10007348	MYB_related
TRINITY_DN29736_c1_g1	Lus10007348	MYB_related
TRINITY_DN29775_c0_g2	MDP0000272716	NF-YC
TRINITY_DN29789_c1_g1	NNU_003323-RA	HSF
TRINITY_DN29798_c4_g1	Genemark1.5361_g	bHLH
TRINITY_DN29820_c0_g1	Jcr4S02193.10	NF-YB
TRINITY_DN29827_c0_g1	AC209784.3_FGP011	Trihelix
TRINITY_DN29834_c0_g1	OB04G27660.1	ERF
TRINITY_DN29841_c0_g1	MLOC_64150.2	C2H2
TRINITY_DN29851_c0_g1	evm.model.supercontig_30.148	MIKC
TRINITY_DN29857_c0_g1	Tae009861	ERF
TRINITY_DN29862_c4_g1	EMS59827	ERF
TRINITY_DN29862_c4_g2	EMS59827	ERF
TRINITY_DN29866_c9_g2	LOC_Os07g17230.1	B3
TRINITY_DN29876_c0_g1	Tae008203	ERF
TRINITY_DN29891_c1_g1	mrna09127.1-v1.0-hybrid	NAC
TRINITY_DN29910_c1_g1	EMT28039	bHLH
TRINITY_DN29916_c0_g1	Lus10023829	bHLH
TRINITY_DN29924_c1_g2	MDP0000282531	BES1
TRINITY_DN29925_c0_g1	EMT18565	bZIP
TRINITY_DN29926_c0_g1	Tae045303	bHLH
TRINITY_DN29928_c0_g1	BGIOSGA011154-PA	MYB_related
TRINITY_DN29970_c0_g1	MLOC_6206.3	HSF
TRINITY_DN29988_c0_g1	NNU_000849-RA	M-type
TRINITY_DN29989_c0_g1	MLOC_74813.2	Trihelix
TRINITY_DN29992_c0_g1	NNU_003323-RA	HSF
TRINITY_DN29992_c3_g1	NNU_003323-RA	HSF
TRINITY_DN29999_c0_g1	420183	Trihelix
TRINITY_DN29999_c0_g2	420183	Trihelix
TRINITY_DN30058_c2_g1	EMT19245	FAR1
TRINITY_DN30071_c0_g1	MDP0000262878	MYB_related
TRINITY_DN30075_c0_g1	Sobic.003G398600.1.p	M-type
TRINITY_DN30077_c0_g1	PDK_30s782571g001	AP2
TRINITY_DN30079_c0_g1	OB05G31630.1	WRKY
TRINITY_DN30082_c0_g1	Jcr4S03304.20	HSF
TRINITY_DN30094_c0_g1	LOC_Os11g12360.1	M-type
TRINITY_DN30095_c0_g1	NNU_022570-RA	NAC
TRINITY_DN30099_c1_g1	MDP0000294614	NAC
TRINITY_DN30104_c0_g1	MDP0000282531	BES1
TRINITY_DN30116_c0_g4	Pbr037384.1	bHLH
TRINITY_DN30122_c0_g1	PH01002606G0040	HSF
TRINITY_DN30123_c0_g1	EMT03129	bHLH
TRINITY_DN30149_c1_g1	GSMUA_Achr6P31580_001	NAC
TRINITY_DN30160_c1_g1	EMS59859	GRAS
TRINITY_DN30161_c0_g1	GRMZM2G023119_P02	Trihelix
TRINITY_DN30161_c0_g3	EMS52609	MYB_related
TRINITY_DN30163_c0_g1	MDP0000189406	MYB_related
TRINITY_DN30164_c0_g1	GSVIVT01019717001	ERF
TRINITY_DN30177_c0_g1	MLOC_8220.1	ERF
TRINITY_DN30189_c0_g1	Tae007949	HD-ZIP
TRINITY_DN30189_c1_g1	Tae057734	HD-ZIP
TRINITY_DN30189_c1_g2	MLOC_77488.1	HD-ZIP
TRINITY_DN30190_c0_g1	GSVIVT01030085001	NF-YB
TRINITY_DN30194_c0_g1	mrna31023.1-v1.0-hybrid	C3H
TRINITY_DN30203_c0_g1	EMT26392	FAR1
TRINITY_DN30206_c1_g1	GSMUA_Achr2P15220_001	bHLH
TRINITY_DN30222_c1_g1	ObartAA03S_FGP13379	B3
TRINITY_DN30256_c0_g1	OpuncBB_FGP9883	LSD
TRINITY_DN30258_c0_g2	EMT28005	MYB_related
TRINITY_DN30276_c5_g1	LOC_Os11g12360.1	M-type
TRINITY_DN30286_c0_g1	GSVIVT01019717001	ERF
TRINITY_DN30290_c0_g1	PH01005780G0020	GeBP
TRINITY_DN30291_c1_g1	mrna31843.1-v1.0-hybrid	WRKY
TRINITY_DN30297_c1_g1	MDP0000449389	M-type
TRINITY_DN30305_c1_g1	AT5G07210.1	ARR-B
TRINITY_DN30310_c2_g1	EMT19245	FAR1
TRINITY_DN30310_c2_g2	LOC_Os07g17230.1	B3
TRINITY_DN30314_c0_g1	BGIOSGA012704-PA	MYB_related
TRINITY_DN30325_c1_g1	Tae001235	FAR1
TRINITY_DN30325_c1_g2	Tae050178	FAR1
TRINITY_DN30334_c0_g1	Tp3g07810	MYB_related
TRINITY_DN30356_c0_g1	PH01003485G0070	WRKY
TRINITY_DN30366_c1_g1	C.cajan_44612	S1Fa-like
TRINITY_DN30366_c1_g4	GSMUA_Achr11P19880_001	ERF
TRINITY_DN30366_c2_g1	Gorai.001G003200.1	S1Fa-like
TRINITY_DN30367_c1_g1	MLOC_67411.1	S1Fa-like
TRINITY_DN30377_c0_g1	GRMZM2G356718_P01	MYB_related
TRINITY_DN30383_c0_g1	AC202489_11.1	WRKY
TRINITY_DN30384_c0_g2	Tae032067	GATA
TRINITY_DN30400_c0_g1	NNU_016725-RA	GRAS
TRINITY_DN30405_c1_g1	MDP0000279204	MYB_related
TRINITY_DN30406_c0_g1	PH01001490G0340	MYB_related
TRINITY_DN30414_c0_g1	Pbr014375.1	bHLH
TRINITY_DN30416_c2_g1	BGIOSGA012704-PA	MYB_related
TRINITY_DN30416_c2_g5	MDP0000449389	M-type
TRINITY_DN30425_c0_g2	MLOC_74974.3	WRKY
TRINITY_DN30432_c0_g1	MDP0000263713	YABBY
TRINITY_DN30432_c0_g3	MDP0000263713	YABBY
TRINITY_DN30432_c0_g5	MDP0000263713	YABBY
TRINITY_DN30434_c0_g1	Tae049177	B3
TRINITY_DN30444_c0_g1	Ghi017775	MYB_related
TRINITY_DN30452_c0_g2	Bradi1g35550.1	bZIP
TRINITY_DN30460_c0_g1	GRMZM2G008647_P02	MYB_related
TRINITY_DN30467_c0_g1	MDP0000464809	GRAS
TRINITY_DN30475_c2_g1	EMT19245	FAR1
TRINITY_DN30484_c0_g1	Si031399m	bZIP
TRINITY_DN30498_c0_g1	PH01000820G0540	NAC
TRINITY_DN30499_c1_g4	Psi011812	C2H2
TRINITY_DN30515_c0_g2	Pbr012802.1	bZIP
TRINITY_DN30523_c0_g1	mrna09125.1-v1.0-hybrid	bHLH
TRINITY_DN30527_c0_g1	Can002796	MYB_related
TRINITY_DN30533_c0_g1	Sobic.002G136200.1.p	BES1
TRINITY_DN30556_c2_g2	Thecc1EG019956t1	GRAS
TRINITY_DN30560_c2_g1	EMT07635	HSF
TRINITY_DN30560_c2_g8	EMT07635	HSF
TRINITY_DN30561_c0_g1	MLOC_77437.1	MYB_related
TRINITY_DN30581_c0_g1	Bathy05g04420	WOX
TRINITY_DN30586_c2_g1	ObartAA03S_FGP29167	B3
TRINITY_DN30587_c1_g1	Aquca_009_00966.1	NAC
TRINITY_DN30588_c0_g2	EMT03342	WRKY
TRINITY_DN30592_c1_g4	Jcr4S02193.10	NF-YB
TRINITY_DN30597_c0_g1	GSMUA_Achr10P17130_001	bHLH
TRINITY_DN30600_c0_g1	Tae004579	NAC
TRINITY_DN30600_c0_g2	MLOC_5832.1	NAC
TRINITY_DN30600_c2_g1	MLOC_68284.1	NAC
TRINITY_DN30600_c2_g3	Tae042307	NAC
TRINITY_DN30600_c2_g5	AC233865.1_FGP003	NAC
TRINITY_DN30603_c3_g1	EMT18734	C3H
TRINITY_DN30603_c3_g4	EMT18734	C3H
TRINITY_DN30603_c3_g6	EMT18734	C3H
TRINITY_DN30603_c3_g7	EMT18734	C3H
TRINITY_DN30608_c0_g2	Si000766m	C2H2
TRINITY_DN30611_c1_g1	mrna27595.1-v1.0-hybrid	B3
TRINITY_DN30613_c2_g9	PH01002606G0040	HSF
TRINITY_DN30625_c0_g1	e_gw1.19.20.1	CPP
TRINITY_DN30631_c0_g1	OpuncBB_FGP24461	G2-like
TRINITY_DN30648_c1_g1	Tae043957	B3
TRINITY_DN30660_c0_g1	PH01000020G0110	NAC
TRINITY_DN30670_c4_g1	EMT25332	bHLH
TRINITY_DN30671_c0_g1	MDP0000231542	bZIP
TRINITY_DN30671_c0_g3	MDP0000231542	bZIP
TRINITY_DN30680_c1_g2	GRMZM5G873586_P04	LBD
TRINITY_DN30695_c0_g1	LOC_Os08g10560.1	NF-YC
TRINITY_DN30698_c0_g2	PH01002606G0040	HSF
TRINITY_DN30708_c7_g3	EMT16442	G2-like
TRINITY_DN30735_c0_g1	Sobic.007G205100.1.p	ERF
TRINITY_DN30749_c0_g1	MDP0000320524	bZIP
TRINITY_DN30750_c6_g1	EMS60752	NAC
TRINITY_DN30764_c0_g3	EMT19245	FAR1
TRINITY_DN30765_c4_g3	Tae001235	FAR1
TRINITY_DN30774_c0_g1	MEDTR2G096630.1	NF-YC
TRINITY_DN30774_c1_g1	MEDTR2G096630.1	NF-YC
TRINITY_DN30774_c1_g2	Thecc1EG030078t1	NF-YC
TRINITY_DN30778_c0_g1	Bra038236	bHLH
TRINITY_DN30779_c2_g4	Bradi1g68170.1	LBD
TRINITY_DN30779_c2_g5	Tae065649	LBD
TRINITY_DN30792_c0_g1	MLOC_36682.1	NF-YB
TRINITY_DN30792_c0_g2	EMT26393	NF-YB
TRINITY_DN30794_c0_g1	GRMZM2G148022_P02	TCP
TRINITY_DN30796_c0_g1	LOC_Os12g06010.1	bZIP
TRINITY_DN30799_c0_g1	GSMUA_Achr2P12930_001	NF-YA
TRINITY_DN30812_c0_g1	Bra039779	S1Fa-like
TRINITY_DN30818_c0_g1	MDP0000296109	MYB
TRINITY_DN30819_c0_g1	Bra032634	C3H
TRINITY_DN30821_c0_g1	MLOC_56874.2	MYB_related
TRINITY_DN30824_c2_g1	PDK_30s1160841g001	ARF
TRINITY_DN30828_c6_g1	Bathy05g04020	G2-like
TRINITY_DN30833_c1_g1	mrna24179.1-v1.0-hybrid	NAC
TRINITY_DN30840_c1_g4	PH01002606G0040	HSF
TRINITY_DN30843_c1_g1	Scf00026.g3386.t1	M-type
TRINITY_DN30849_c0_g1	Bathy05g04020	G2-like
TRINITY_DN30857_c0_g1	Pbr017402.6	B3
TRINITY_DN30869_c1_g1	GSMUA_Achr9P13010_001	MIKC
TRINITY_DN30881_c1_g2	OB11G27340.1	WRKY
TRINITY_DN30899_c0_g1	Solyc08g074860.1.1	bZIP
TRINITY_DN30906_c0_g2	GSVIVT01004860001	CAMTA
TRINITY_DN30917_c0_g1	Gorai.003G023300.2	HB-other
TRINITY_DN30924_c0_g6	Tp3g07810	MYB_related
TRINITY_DN30932_c0_g1	420183	Trihelix
TRINITY_DN30949_c0_g1	OB05G31630.1	WRKY
TRINITY_DN30949_c0_g3	MDP0000265073	NAC
TRINITY_DN30950_c2_g1	EMT17921	ERF
TRINITY_DN30950_c3_g2	Tae010533	ERF
TRINITY_DN30953_c0_g1	MDP0000154138	SBP
TRINITY_DN30955_c2_g2	Cla021275	MYB_related
TRINITY_DN30957_c0_g1	PH01000054G1270	C2H2
TRINITY_DN30975_c0_g1	Lus10025533	B3
TRINITY_DN30976_c0_g1	mrna24941.1-v1.0-hybrid	DBB
TRINITY_DN30977_c1_g1	Aquca_009_00966.1	NAC
TRINITY_DN30997_c0_g1	MDP0000263576	GRAS
TRINITY_DN30997_c2_g2	Lus10003386	bHLH
TRINITY_DN30997_c3_g3	PH01002606G0040	HSF
TRINITY_DN31001_c0_g1	MEDTR7G121100.1	S1Fa-like
TRINITY_DN31010_c0_g1	EMT28005	MYB_related
TRINITY_DN31011_c0_g2	Thecc1EG015486t1	HD-ZIP
TRINITY_DN31028_c0_g1	MDP0000265619	Nin-like
TRINITY_DN31029_c2_g1	MLOC_67886.1	B3
TRINITY_DN31032_c1_g2	MDP0000710259	MYB
TRINITY_DN31036_c3_g3	Pbr010447.1	EIL
TRINITY_DN31040_c0_g1	PH01000114G0050	ARF
TRINITY_DN31049_c0_g1	Jcr4S00541.20	NF-YB
TRINITY_DN31050_c0_g1	Tae030340	NAC
TRINITY_DN31050_c0_g5	EMT31805	NAC
TRINITY_DN31054_c0_g3	PK03054.1	HD-ZIP
TRINITY_DN31061_c2_g1	MDP0000263713	YABBY
TRINITY_DN31061_c2_g2	MDP0000263713	YABBY
TRINITY_DN31067_c0_g1	MDP0000251244	B3
TRINITY_DN31074_c2_g1	PH01003422G0070	bHLH
TRINITY_DN31081_c0_g1	MDP0000300402	Trihelix
TRINITY_DN31090_c0_g2	GSVIVT01030085001	NF-YB
TRINITY_DN31100_c1_g1	EMT07371	NAC
TRINITY_DN31100_c1_g2	Bradi1g77217.1	NAC
TRINITY_DN31110_c0_g1	EMS46573	MYB
TRINITY_DN31134_c0_g1	EMT19461	GRAS
TRINITY_DN31137_c0_g1	Tae022200	ERF
TRINITY_DN31146_c0_g1	GSMUA_Achr7P25320_001	TCP
TRINITY_DN31155_c0_g1	MDP0000238035	NAC
TRINITY_DN31156_c0_g1	Pbr002083.1	ERF
TRINITY_DN31156_c0_g2	Pbr002083.1	ERF
TRINITY_DN31156_c0_g3	Pbr002083.1	ERF
TRINITY_DN31156_c0_g4	Pbr002083.1	ERF
TRINITY_DN31163_c0_g1	BGIOSGA027491-PA	WRKY
TRINITY_DN31167_c0_g1	MLOC_53580.4	bZIP
TRINITY_DN31172_c3_g3	Tae039551	FAR1
TRINITY_DN31173_c7_g5	LOC_Os04g22990.1	FAR1
TRINITY_DN31186_c0_g2	EMT03342	WRKY
TRINITY_DN31186_c0_g5	EMS45007	WRKY
TRINITY_DN31203_c0_g1	Bathy05g04020	G2-like
TRINITY_DN31210_c1_g7	Tae023143	FAR1
TRINITY_DN31215_c0_g2	Lus10023829	bHLH
TRINITY_DN31226_c3_g1	BGIOSGA027491-PA	WRKY
TRINITY_DN31226_c4_g1	BGIOSGA027491-PA	WRKY
TRINITY_DN31228_c0_g2	PH01000026G0660	ARR-B
TRINITY_DN31233_c0_g1	PH01002606G0040	HSF
TRINITY_DN31233_c0_g3	PH01002606G0040	HSF
TRINITY_DN31237_c0_g1	MDP0000152629	HD-ZIP
TRINITY_DN31238_c1_g3	Thecc1EG000515t1	B3
TRINITY_DN31249_c0_g1	Tae052611	FAR1
TRINITY_DN31275_c0_g1	ObartAA03S_FGP31495	C2H2
TRINITY_DN31276_c0_g1	Tae031913	C2H2
TRINITY_DN31276_c0_g2	Tae031913	C2H2
TRINITY_DN31276_c0_g3	Tae031913	C2H2
TRINITY_DN31288_c4_g1	PDK_30s1160841g001	ARF
TRINITY_DN31293_c1_g1	MDP0000449389	M-type
TRINITY_DN31293_c1_g2	MDP0000449389	M-type
TRINITY_DN31295_c0_g1	MLOC_10399.1	bZIP
TRINITY_DN31310_c4_g3	OB04G27660.1	ERF
TRINITY_DN31312_c1_g1	OB04G30700.1	WRKY
TRINITY_DN31314_c0_g1	Bradi4g26470.1	NAC
TRINITY_DN31322_c0_g1	BGIOSGA022298-PA	WRKY
TRINITY_DN31337_c1_g1	MLOC_8187.2	G2-like
TRINITY_DN31346_c1_g1	Tae066810	FAR1
TRINITY_DN31350_c0_g2	mrna15187.1-v1.0-hybrid	bHLH
TRINITY_DN31352_c0_g1	Bra033767	E2F/DP
TRINITY_DN31352_c1_g1	Bra033767	E2F/DP
TRINITY_DN31353_c2_g1	LOC_Os11g12360.1	M-type
TRINITY_DN31359_c0_g1	Potri.012G137500.1	FAR1
TRINITY_DN31369_c3_g2	ObartAA03S_FGP26501	B3
TRINITY_DN31375_c0_g1	MDP0000288192	HB-other
TRINITY_DN31378_c2_g1	MLOC_54674.1	C2H2
TRINITY_DN31380_c1_g1	Tae068770	FAR1
TRINITY_DN31395_c1_g1	OpuncBB_FGP9883	LSD
TRINITY_DN31399_c0_g1	ObartAA03S_FGP15120	C3H
TRINITY_DN31408_c5_g1	LOC_Os11g12360.1	M-type
TRINITY_DN31416_c0_g1	Thecc1EG000515t1	B3
TRINITY_DN31427_c0_g1	Aan015255	MYB
TRINITY_DN31429_c0_g1	Bradi3g44370.3	Trihelix
TRINITY_DN31439_c0_g1	Bra022957	C3H
TRINITY_DN31452_c0_g2	MDP0000319957	ARF
TRINITY_DN31453_c0_g1	Solyc02g064630.2.1	MYB_related
TRINITY_DN31457_c1_g2	Jcr4S16451.20	MYB_related
TRINITY_DN31475_c0_g2	Tae038564	MIKC
TRINITY_DN31479_c3_g1	MDP0000320739	bHLH
TRINITY_DN31488_c0_g1	Tae024623	ARF
TRINITY_DN31488_c0_g5	EMS45696	ARF
TRINITY_DN31494_c0_g1	EMS49847	GATA
TRINITY_DN31500_c2_g3	GSMUA_Achr6P04510_001	GATA
TRINITY_DN31512_c0_g1	29776.m000469	LSD
TRINITY_DN31517_c1_g3	GRMZM5G873586_P04	LBD
TRINITY_DN31519_c0_g10	PH01002606G0040	HSF
TRINITY_DN31519_c0_g1	PH01002606G0040	HSF
TRINITY_DN31519_c0_g3	PH01002606G0040	HSF
TRINITY_DN31522_c0_g1	28140.m000105	C3H
TRINITY_DN31530_c0_g1	Tae046152	MYB
TRINITY_DN31530_c4_g1	EMT32647	MYB
TRINITY_DN31539_c1_g1	Tae053140	HSF
TRINITY_DN31539_c1_g2	MLOC_65182.1	HSF
TRINITY_DN31543_c0_g1	OB06G28840.1	bHLH
TRINITY_DN31544_c0_g2	MEDTR2G096630.1	NF-YC
TRINITY_DN31544_c0_g5	MEDTR2G096630.1	NF-YC
TRINITY_DN31545_c3_g2	MLOC_72230.2	MYB
TRINITY_DN31545_c3_g3	EMT18797	MYB
TRINITY_DN31545_c3_g6	EMS51856	MYB
TRINITY_DN31560_c1_g1	Tae054290	NAC
TRINITY_DN31568_c0_g3	Bradi4g16740.1	LBD
TRINITY_DN31568_c1_g1	MLOC_58304.1	LBD
TRINITY_DN31585_c0_g1	GSMUA_Achr7P25320_001	TCP
TRINITY_DN31585_c0_g2	GSMUA_Achr7P25320_001	TCP
TRINITY_DN31588_c1_g1	GRMZM2G048403_P01	MYB_related
TRINITY_DN31590_c2_g3	mrna00537.1-v1.0-hybrid	HB-other
TRINITY_DN31591_c3_g2	MDP0000259403	GRAS
TRINITY_DN31594_c1_g1	ObartAA03S_FGP14057	G2-like
TRINITY_DN31601_c0_g2	Neem_16119_f_2	bHLH
TRINITY_DN31604_c1_g4	ObartAA03S_FGP29167	B3
TRINITY_DN31605_c1_g1	EMT30498	GeBP
TRINITY_DN31607_c0_g1	ObartAA03S_FGP18838	NAC
TRINITY_DN31643_c2_g2	mrna32207.1-v1.0-hybrid	TALE
TRINITY_DN31643_c2_g3	mrna32207.1-v1.0-hybrid	TALE
TRINITY_DN31652_c0_g1	cassava4.1_002408m	ARF
TRINITY_DN31652_c0_g2	Potri.006G138500.4	ARF
TRINITY_DN31656_c0_g1	Tae057638	bHLH
TRINITY_DN31664_c3_g2	MDP0000289260	BES1
TRINITY_DN31672_c1_g2	MDP0000263713	YABBY
TRINITY_DN31672_c1_g3	MDP0000263713	YABBY
TRINITY_DN31672_c1_g4	MDP0000263713	YABBY
TRINITY_DN31672_c1_g5	MDP0000263713	YABBY
TRINITY_DN31690_c0_g1	GSMUA_Achr3P25240_001	Nin-like
TRINITY_DN31713_c1_g1	LOC_Os12g06010.1	bZIP
TRINITY_DN31741_c0_g1	MDP0000241055	G2-like
TRINITY_DN31748_c0_g1	MDP0000268133	HB-other
TRINITY_DN31751_c1_g2	Scf00343.g15875.t1	ARF
TRINITY_DN31758_c2_g2	LOC_Os11g12360.1	M-type
TRINITY_DN31764_c3_g3	EMS45007	WRKY
TRINITY_DN31770_c1_g1	mrna31023.1-v1.0-hybrid	C3H
TRINITY_DN31771_c0_g1	MLOC_22590.1	bZIP
TRINITY_DN31777_c2_g2	Aan020124	MYB
TRINITY_DN31783_c0_g2	NNU_016725-RA	GRAS
TRINITY_DN31788_c0_g2	mrna03614.1-v1.0-hybrid	C2H2
TRINITY_DN31794_c0_g1	Tae041514	GATA
TRINITY_DN31795_c0_g2	MLOC_73356.1	HSF
TRINITY_DN31800_c1_g1	mrna06093.1-v1.0-hybrid	bHLH
TRINITY_DN31803_c2_g2	29851.m002493	B3
TRINITY_DN31803_c3_g1	29851.m002493	B3
TRINITY_DN31803_c5_g1	29851.m002493	B3
TRINITY_DN31803_c5_g2	29851.m002493	B3
TRINITY_DN31807_c2_g2	MA_10432575g0010	C2H2
TRINITY_DN31811_c1_g1	MDP0000286589	bHLH
TRINITY_DN31812_c0_g1	MLOC_14401.1	MYB
TRINITY_DN31814_c0_g1	MLOC_56943.2	NAC
TRINITY_DN31814_c0_g2	MLOC_56943.1	NAC
TRINITY_DN31814_c0_g3	EMT21400	NAC
TRINITY_DN31814_c0_g4	Tae054779	NAC
TRINITY_DN31814_c0_g6	MLOC_56943.2	NAC
TRINITY_DN31820_c1_g2	mrna01596.1-v1.0-hybrid	WRKY
TRINITY_DN31820_c1_g3	mrna01596.1-v1.0-hybrid	WRKY
TRINITY_DN31825_c0_g1	mrna24978.1-v1.0-hybrid	MIKC
TRINITY_DN31825_c1_g2	mrna24978.1-v1.0-hybrid	MIKC
TRINITY_DN31825_c1_g3	mrna24978.1-v1.0-hybrid	MIKC
TRINITY_DN31826_c0_g3	Gorai.003G023300.1	HB-other
TRINITY_DN31827_c0_g1	MDP0000312382	MIKC
TRINITY_DN31835_c3_g1	GRMZM2G153575_P01	Trihelix
TRINITY_DN31835_c3_g3	GRMZM2G153575_P01	Trihelix
TRINITY_DN31841_c0_g1	EMT28879	ERF
TRINITY_DN31843_c0_g1	GRMZM2G312201_P01	NAC
TRINITY_DN31845_c0_g1	Pbr010427.1	E2F/DP
TRINITY_DN31851_c2_g1	MDP0000320739	bHLH
TRINITY_DN31852_c0_g2	OpuncBB_FGP24461	G2-like
TRINITY_DN31852_c0_g3	EMT02183	CPP
TRINITY_DN31859_c0_g2	AT5G14280.1	GeBP
TRINITY_DN31861_c1_g2	MDP0000291883	FAR1
TRINITY_DN31864_c1_g1	EMT26392	FAR1
TRINITY_DN31885_c2_g1	Scf00007.g1310.t1	MIKC
TRINITY_DN31894_c4_g1	mrna15055.1-v1.0-hybrid	G2-like
TRINITY_DN31913_c0_g1	OB09G21580.1	NAC
TRINITY_DN31920_c0_g1	mrna31023.1-v1.0-hybrid	C3H
TRINITY_DN31927_c1_g1	GRMZM2G059167_P02	MYB_related
TRINITY_DN31937_c2_g1	MLOC_53640.3	MYB_related
TRINITY_DN31937_c3_g1	Bradi3g56917.1	MYB
TRINITY_DN31937_c3_g3	Tae065154	MYB
TRINITY_DN31937_c3_g4	Sobic.005G217200.1.p	MYB
TRINITY_DN31940_c2_g1	MLOC_52500.2	C2H2
TRINITY_DN31940_c2_g3	Tae035882	C2H2
TRINITY_DN31941_c1_g1	OpuncBB_FGP28452	CO-like
TRINITY_DN31942_c3_g1	Tae039974	GRAS
TRINITY_DN31944_c6_g1	Can007561	MYB_related
TRINITY_DN31944_c6_g2	Can007561	MYB_related
TRINITY_DN31959_c3_g1	PK03054.1	HD-ZIP
TRINITY_DN31959_c4_g1	PK03054.1	HD-ZIP
TRINITY_DN31959_c4_g2	PK03054.1	HD-ZIP
TRINITY_DN31963_c4_g2	EMS59827	ERF
TRINITY_DN31963_c4_g3	EMS59827	ERF
TRINITY_DN31969_c0_g1	GSMUA_Achr8P25970_001	MYB
TRINITY_DN31979_c0_g1	Lus10040166	GRAS
TRINITY_DN31985_c4_g1	MEDTR3G143650.1	C3H
TRINITY_DN31986_c0_g2	Ghi001048	C2H2
TRINITY_DN31990_c0_g2	Pbr004711.1	NAC
TRINITY_DN31996_c0_g1	Solyc10g080650.1.1	ERF
TRINITY_DN32002_c0_g1	EMT19461	GRAS
TRINITY_DN32003_c0_g3	Glyma04g34912.1	bHLH
TRINITY_DN32005_c2_g1	MDP0000121180	G2-like
TRINITY_DN32028_c0_g1	Bol009735	YABBY
TRINITY_DN32031_c2_g3	OpuncBB_FGP25129	MYB_related
TRINITY_DN32034_c0_g1	MDP0000259403	GRAS
TRINITY_DN32036_c0_g1	PH01000284G1150	HB-other
TRINITY_DN32037_c0_g1	MDP0000266172	Nin-like
TRINITY_DN32038_c0_g1	Lus10030908	bHLH
TRINITY_DN32051_c0_g1	Scf00089.g7885.t1	B3
TRINITY_DN32052_c0_g1	Lus10023428	bHLH
TRINITY_DN32054_c0_g1	BGIOSGA036957-PA	bZIP
TRINITY_DN32055_c3_g2	Bradi1g68730.1	C2H2
TRINITY_DN32069_c3_g2	EMT26167	WRKY
TRINITY_DN32072_c2_g3	Bradi2g15670.1	C3H
TRINITY_DN32077_c0_g1	MLOC_63121.1	NAC
TRINITY_DN32077_c0_g3	EMT28295	NAC
TRINITY_DN32077_c0_g4	MLOC_72737.1	NAC
TRINITY_DN32077_c0_g5	Tae035038	NAC
TRINITY_DN32077_c0_g6	MLOC_5374.1	NAC
TRINITY_DN32077_c0_g7	MLOC_56943.1	NAC
TRINITY_DN32077_c0_g8	MLOC_57427.1	NAC
TRINITY_DN32082_c4_g1	LOC_Os08g10560.1	NF-YC
TRINITY_DN32083_c0_g1	Thecc1EG000515t1	B3
TRINITY_DN32083_c0_g2	Bra013842	GeBP
TRINITY_DN32095_c0_g1	GSMUA_Achr10P03980_001	C2H2
TRINITY_DN32103_c0_g1	GSMUA_Achr7P25320_001	TCP
TRINITY_DN32107_c0_g1	Tae054616	C3H
TRINITY_DN32121_c0_g2	GSMUA_Achr7P25320_001	TCP
TRINITY_DN32125_c1_g2	Pbr010447.1	EIL
TRINITY_DN32131_c0_g1	MLOC_70258.1	bHLH
TRINITY_DN32137_c3_g2	EMT26194	NAC
TRINITY_DN32137_c3_g3	EMT02241	NAC
TRINITY_DN32137_c3_g5	EMS63328	NAC
TRINITY_DN32142_c0_g1	Ghi013563	S1Fa-like
TRINITY_DN32142_c0_g2	Gorai.001G003200.1	S1Fa-like
TRINITY_DN32150_c0_g1	EMS59827	ERF
TRINITY_DN32150_c1_g2	EMS59827	ERF
TRINITY_DN32154_c0_g1	Bra013842	GeBP
TRINITY_DN32159_c1_g1	Tae040376	C3H
TRINITY_DN32162_c1_g1	LOC_Os12g06010.1	bZIP
TRINITY_DN32169_c1_g4	Thecc1EG042823t1	bHLH
TRINITY_DN32177_c4_g4	Glyma18g14750.2	bZIP
TRINITY_DN32180_c1_g1	GSMUA_Achr10P22520_001	TALE
TRINITY_DN32183_c2_g1	MDP0000282531	BES1
TRINITY_DN32183_c3_g1	Pbr002083.1	ERF
TRINITY_DN32190_c0_g1	Aan006516	MYB
TRINITY_DN32191_c0_g1	GSVIVT01019717001	ERF
TRINITY_DN32200_c0_g1	mrna01596.1-v1.0-hybrid	WRKY
TRINITY_DN32217_c0_g2	Bra013842	GeBP
TRINITY_DN32241_c2_g1	Tae044419	HSF
TRINITY_DN32247_c0_g1	PK16897.10	YABBY
TRINITY_DN32249_c0_g2	GSMUA_Achr10P22520_001	TALE
TRINITY_DN32266_c0_g1	mrna00620.1-v1.0-hybrid	BBR-BPC
TRINITY_DN32270_c0_g1	EMS53227	TCP
TRINITY_DN32277_c1_g1	EMT33356	MYB
TRINITY_DN32285_c0_g1	Tae064446	Dof
TRINITY_DN32286_c3_g1	Bra030622	bHLH
TRINITY_DN32286_c5_g2	Bra030622	bHLH
TRINITY_DN32286_c5_g3	Bra030622	bHLH
TRINITY_DN32296_c1_g1	PH01000508G0070	MYB_related
TRINITY_DN32300_c2_g1	EMT25575	MYB
TRINITY_DN32300_c3_g1	EMS49834	MYB
TRINITY_DN32300_c4_g2	MLOC_6786.1	MYB
TRINITY_DN32305_c0_g1	ObartAA03S_FGP20458	bHLH
TRINITY_DN32310_c0_g1	GRMZM2G380897_P01	bZIP
TRINITY_DN32312_c3_g1	Tae002645	NF-YC
TRINITY_DN32312_c3_g2	MLOC_65598.1	NF-YC
TRINITY_DN32312_c3_g3	MLOC_69830.3	NF-YC
TRINITY_DN32318_c0_g1	MDP0000304669	bHLH
TRINITY_DN32330_c1_g2	BGIOSGA023566-PA	C3H
TRINITY_DN32330_c3_g2	MDP0000315270	GRAS
TRINITY_DN32338_c4_g1	OpuncBB_FGP0191	ERF
TRINITY_DN32340_c3_g1	MLOC_32433.2	WRKY
TRINITY_DN32345_c0_g1	Pbr029880.1	NF-YB
TRINITY_DN32348_c1_g1	MDP0000449389	M-type
TRINITY_DN32348_c2_g2	MDP0000449389	M-type
TRINITY_DN32348_c3_g1	BGIOSGA012704-PA	MYB_related
TRINITY_DN32357_c6_g1	GSMUA_Achr10P22520_001	TALE
TRINITY_DN32357_c6_g2	MA_10435714g0010	ERF
TRINITY_DN32361_c1_g1	GRMZM2G128953_P01	MIKC
TRINITY_DN32369_c1_g3	mrna27137.1-v1.0-hybrid	STAT
TRINITY_DN32375_c0_g1	MDP0000320566	NAC
TRINITY_DN32381_c0_g1	Neem_11770_f_1	bZIP
TRINITY_DN32381_c0_g2	Bra005795	bHLH
TRINITY_DN32382_c4_g1	PDK_30s1160841g001	ARF
TRINITY_DN32384_c0_g1	PDK_30s1160841g001	ARF
TRINITY_DN32384_c0_g3	PDK_30s1160841g001	ARF
TRINITY_DN32398_c5_g1	Lus10023829	bHLH
TRINITY_DN32398_c6_g2	mrna29786.1-v1.0-hybrid	WOX
TRINITY_DN32413_c1_g1	Tae052611	FAR1
TRINITY_DN32424_c0_g1	PGSC0003DMP400054198	C2H2
TRINITY_DN32425_c0_g1	BGIOSGA027491-PA	WRKY
TRINITY_DN32437_c1_g1	LOC_Os02g16240.1	FAR1
TRINITY_DN32443_c2_g1	Tae004975	MYB
TRINITY_DN32443_c4_g1	MLOC_16037.3	MYB
TRINITY_DN32444_c0_g1	MDP0000180376	bHLH
TRINITY_DN32446_c0_g2	ObartAA03S_FGP29167	B3
TRINITY_DN32452_c1_g1	Potri.016G025800.2	GRAS
TRINITY_DN32458_c0_g1	Pbr031344.1	C2H2
TRINITY_DN32470_c2_g1	EMS52609	MYB_related
TRINITY_DN32471_c2_g1	Tae059495	bHLH
TRINITY_DN32473_c2_g2	Jcr4S02193.10	NF-YB
TRINITY_DN32476_c0_g1	Pbr005182.1	C3H
TRINITY_DN32482_c0_g1	OpuncBB_FGP25129	MYB_related
TRINITY_DN32500_c0_g1	MDP0000746803	HSF
TRINITY_DN32505_c0_g3	Tae048204	bHLH
TRINITY_DN32513_c0_g1	Scf00343.g15875.t1	ARF
TRINITY_DN32516_c3_g2	EMT19245	FAR1
TRINITY_DN32526_c0_g3	PH01004450G0140	WRKY
TRINITY_DN32528_c3_g1	EMT27813	YABBY
TRINITY_DN32532_c0_g1	Tae001339	NAC
TRINITY_DN32532_c1_g3	mrna09125.1-v1.0-hybrid	bHLH
TRINITY_DN32534_c1_g1	Tae033015	FAR1
TRINITY_DN32534_c1_g2	Tae052611	FAR1
TRINITY_DN32536_c3_g1	Bra001729	B3
TRINITY_DN32536_c3_g3	Bra001729	B3
TRINITY_DN32536_c3_g5	Bra001729	B3
TRINITY_DN32551_c0_g1	OpuncBB_FGP24989	G2-like
TRINITY_DN32564_c4_g1	Tae053000	FAR1
TRINITY_DN32566_c1_g1	Pbr015154.1	CAMTA
TRINITY_DN32569_c0_g1	ObartAA03S_FGP10198	MYB_related
TRINITY_DN32570_c0_g2	Jcr4S00541.20	NF-YB
TRINITY_DN32572_c4_g1	MDP0000121180	G2-like
TRINITY_DN32575_c1_g3	Gorai.001G003200.1	S1Fa-like
TRINITY_DN32579_c1_g1	Potri.012G137500.1	FAR1
TRINITY_DN32579_c1_g3	Potri.012G137500.1	FAR1
TRINITY_DN32580_c2_g1	GRMZM2G083374_P01	FAR1
TRINITY_DN32580_c4_g14	LOC_Os12g06010.1	bZIP
TRINITY_DN32582_c1_g1	mrna24941.1-v1.0-hybrid	DBB
TRINITY_DN32582_c1_g2	mrna24941.1-v1.0-hybrid	DBB
TRINITY_DN32604_c0_g2	Tae050178	FAR1
TRINITY_DN32610_c0_g1	OB03G34920.1	LSD
TRINITY_DN32623_c1_g1	OpuncBB_FGP24418	bZIP
TRINITY_DN32623_c2_g1	OpuncBB_FGP24418	bZIP
TRINITY_DN32623_c3_g1	OpuncBB_FGP24418	bZIP
TRINITY_DN32629_c0_g1	MDP0000265619	Nin-like
TRINITY_DN32640_c1_g1	MDP0000259898	MYB
TRINITY_DN32643_c1_g1	GRMZM2G063216_P03	WRKY
TRINITY_DN32648_c0_g1	ObartAA03S_FGP24861	G2-like
TRINITY_DN32653_c2_g2	Lsa003869	GRF
TRINITY_DN32653_c2_g4	Lsa003869	GRF
TRINITY_DN32653_c2_g5	Lsa003869	GRF
TRINITY_DN32655_c0_g1	GSVIVT01031747001	ERF
TRINITY_DN32655_c0_g2	GSVIVT01031747001	ERF
TRINITY_DN32659_c0_g1	MDP0000277077	NF-YB
TRINITY_DN32661_c0_g1	MLOC_75166.4	HSF
TRINITY_DN32662_c0_g1	Pbr010427.1	E2F/DP
TRINITY_DN32666_c1_g2	Pbr038274.1	bHLH
TRINITY_DN32669_c1_g1	GSVIVT01032785001	ERF
TRINITY_DN32671_c0_g1	mrna25753.1-v1.0-hybrid	M-type
TRINITY_DN32682_c0_g1	MDP0000294614	NAC
TRINITY_DN32689_c4_g3	C.cajan_44612	S1Fa-like
TRINITY_DN32704_c3_g2	LOC_Os11g12360.1	M-type
TRINITY_DN32705_c2_g1	Bradi2g44117.1	bHLH
TRINITY_DN32706_c1_g2	MDP0000266267	NAC
TRINITY_DN32706_c1_g3	MDP0000266267	NAC
TRINITY_DN32713_c0_g1	PK00408.1	WRKY
TRINITY_DN32728_c2_g1	Thecc1EG000515t1	B3
TRINITY_DN32728_c3_g1	Thecc1EG000515t1	B3
TRINITY_DN32728_c4_g1	Bra013842	GeBP
TRINITY_DN32728_c6_g1	MDP0000449389	M-type
TRINITY_DN32733_c0_g5	MDP0000282531	BES1
TRINITY_DN32734_c4_g4	Tae052586	FAR1
TRINITY_DN32734_c5_g1	Tae052586	FAR1
TRINITY_DN32736_c4_g2	Lus10043264	YABBY
TRINITY_DN32740_c0_g4	MLOC_70266.1	TCP
TRINITY_DN32740_c2_g1	XP_004498230	SBP
TRINITY_DN32744_c5_g2	PH01001653G0210	MYB_related
TRINITY_DN32750_c0_g3	Scf00343.g15875.t1	ARF
TRINITY_DN32750_c0_g4	Scf00343.g15875.t1	ARF
TRINITY_DN32751_c1_g1	MDP0000283274	B3
TRINITY_DN32752_c0_g4	Can018301	ERF
TRINITY_DN32759_c0_g1	Tae050178	FAR1
TRINITY_DN32764_c0_g1	C.cajan_44612	S1Fa-like
TRINITY_DN32793_c0_g1	LOC_Os08g06280.9	LSD
TRINITY_DN32811_c2_g1	Neem_29631_f_2	C2H2
TRINITY_DN32824_c0_g1	ObartAA03S_FGP4185	SRS
TRINITY_DN32825_c1_g1	Jcr4S02193.10	NF-YB
TRINITY_DN32832_c0_g1	MA_10358635g0010	SBP
TRINITY_DN32835_c0_g1	EMT07921	FAR1
TRINITY_DN32838_c5_g1	OpuncBB_FGP3604	C2H2
TRINITY_DN32843_c1_g1	LOC_Os12g06010.1	bZIP
TRINITY_DN32843_c2_g3	LOC_Os12g06010.1	bZIP
TRINITY_DN32847_c0_g1	GSMUA_Achr7P25320_001	TCP
TRINITY_DN32847_c0_g2	GSMUA_Achr7P25320_001	TCP
TRINITY_DN32862_c1_g2	ObartAA03S_FGP24861	G2-like
TRINITY_DN32866_c1_g1	Thecc1EG000515t1	B3
TRINITY_DN32874_c2_g2	ObartAA03S_FGP18838	NAC
TRINITY_DN32876_c0_g5	ObartAA03S_FGP14057	G2-like
TRINITY_DN32881_c0_g1	Bra001729	B3
TRINITY_DN32883_c1_g2	Tae061100	HD-ZIP
TRINITY_DN32885_c3_g5	PH01000026G0660	ARR-B
TRINITY_DN32892_c1_g4	Bra001729	B3
TRINITY_DN32893_c2_g1	Bra001729	B3
TRINITY_DN32902_c0_g1	OpuncBB_FGP22587	MYB_related
TRINITY_DN32904_c1_g2	EMT07635	HSF
TRINITY_DN32904_c1_g5	EMT07635	HSF
TRINITY_DN32904_c1_g6	EMT07635	HSF
TRINITY_DN32904_c2_g1	EMT07635	HSF
TRINITY_DN32906_c1_g1	MDP0000318339	FAR1
TRINITY_DN32908_c2_g2	OpuncBB_FGP26049	B3
TRINITY_DN32911_c1_g1	EMT20255	MYB
TRINITY_DN32914_c0_g2	mrna29786.1-v1.0-hybrid	WOX
TRINITY_DN32914_c0_g3	mrna29786.1-v1.0-hybrid	WOX
TRINITY_DN32929_c2_g1	mrna29786.1-v1.0-hybrid	WOX
TRINITY_DN32946_c1_g1	EMS57196	MYB
TRINITY_DN32951_c3_g1	Bra030622	bHLH
TRINITY_DN32952_c0_g1	MEDTR5G086580.1	MYB_related
TRINITY_DN32953_c1_g2	mrna00901.1-v1.0-hybrid	bHLH
TRINITY_DN32953_c1_g3	Bathy05g04020	G2-like
TRINITY_DN32955_c3_g2	GSMUA_Achr10P22520_001	TALE
TRINITY_DN32957_c1_g1	Tae058256	TALE
TRINITY_DN32957_c2_g5	Bradi2g20720.1	bHLH
TRINITY_DN32960_c1_g3	EMT03342	WRKY
TRINITY_DN32963_c1_g2	Tae004975	MYB
TRINITY_DN32966_c3_g2	GSMUA_Achr6P04510_001	GATA
TRINITY_DN32974_c0_g1	MDP0000449389	M-type
TRINITY_DN32978_c0_g2	OB01G21870.1	WRKY
TRINITY_DN32991_c0_g2	Tae001736	C3H
TRINITY_DN32992_c1_g1	EMT09780	B3
TRINITY_DN32992_c1_g2	EMT09780	B3
TRINITY_DN32995_c0_g1	Bradi2g50510.1	HD-ZIP
TRINITY_DN32996_c0_g2	Thecc1EG021580t1	WRKY
TRINITY_DN32997_c0_g1	Carubv10003996m	bHLH
TRINITY_DN32999_c0_g1	MDP0000275309	bZIP
TRINITY_DN329_c0_g1	mrna09125.1-v1.0-hybrid	bHLH
TRINITY_DN33004_c0_g2	Bra014802	bZIP
TRINITY_DN33012_c0_g1	443461	ERF
TRINITY_DN33013_c0_g1	MDP0000263713	YABBY
TRINITY_DN33013_c0_g3	MDP0000263713	YABBY
TRINITY_DN33019_c2_g1	Jcr4S05030.40	MYB
TRINITY_DN33023_c0_g1	evm.model.supercontig_146.5	bZIP
TRINITY_DN33028_c0_g4	mrna09127.1-v1.0-hybrid	NAC
TRINITY_DN33029_c2_g1	EMT26167	WRKY
TRINITY_DN33030_c1_g1	Tae023810	Dof
TRINITY_DN33035_c0_g1	Scf00018.g2634.t1	WOX
TRINITY_DN33044_c1_g1	LOC_Os12g06010.1	bZIP
TRINITY_DN33045_c0_g3	GRMZM5G884349_P01	bZIP
TRINITY_DN33046_c0_g1	mrna13716.1-v1.0-hybrid	bZIP
TRINITY_DN33055_c0_g1	Lus10021035	G2-like
TRINITY_DN33056_c2_g2	EMT19245	FAR1
TRINITY_DN33056_c2_g3	EMT19245	FAR1
TRINITY_DN33056_c2_g5	EMT19245	FAR1
TRINITY_DN33058_c0_g1	Potri.012G137500.1	FAR1
TRINITY_DN33060_c2_g1	Scf00343.g15875.t1	ARF
TRINITY_DN33067_c0_g1	Jcr4S06019.10	LBD
TRINITY_DN33069_c0_g1	LOC_Os12g06010.1	bZIP
TRINITY_DN33086_c0_g1	Pbr031076.1	FAR1
TRINITY_DN33098_c0_g2	AT4G12020.2	WRKY
TRINITY_DN33098_c1_g4	AT4G12020.2	WRKY
TRINITY_DN33103_c0_g1	Lus10023829	bHLH
TRINITY_DN33110_c0_g1	mrna03614.1-v1.0-hybrid	C2H2
TRINITY_DN33111_c2_g1	Carubv10011272m	C2H2
TRINITY_DN33114_c0_g1	405087	Dof
TRINITY_DN33119_c0_g2	Jcr4S02252.50	B3
TRINITY_DN33121_c0_g1	MA_178096g0010	STAT
TRINITY_DN33122_c0_g1	Pbr017402.6	B3
TRINITY_DN33122_c0_g3	Pbr017402.6	B3
TRINITY_DN33122_c0_g4	MDP0000252727	B3
TRINITY_DN33122_c0_g5	MDP0000252727	B3
TRINITY_DN33122_c0_g6	Pbr017402.6	B3
TRINITY_DN33122_c0_g7	Pbr017402.6	B3
TRINITY_DN33123_c0_g1	Aan019796	WRKY
TRINITY_DN33132_c1_g1	MDP0000270267	MYB
TRINITY_DN33133_c1_g1	GSMUA_Achr7P25320_001	TCP
TRINITY_DN33135_c1_g6	GRMZM2G320305_P01	MYB_related
TRINITY_DN33139_c0_g1	GSMUA_Achr7P08840_001	HD-ZIP
TRINITY_DN33147_c0_g2	MLOC_79666.1	C2H2
TRINITY_DN33148_c1_g3	LOC_Os11g12360.1	M-type
TRINITY_DN33159_c0_g1	Bradi2g44117.1	bHLH
TRINITY_DN33162_c0_g2	BGIOSGA030830-PA	MYB
TRINITY_DN33162_c0_g3	BGIOSGA030830-PA	MYB
TRINITY_DN33162_c0_g5	BGIOSGA030830-PA	MYB
TRINITY_DN33172_c1_g2	Bradi1g33160.1	ARF
TRINITY_DN33176_c0_g1	EMS54836	ERF
TRINITY_DN33176_c0_g3	EMS54836	ERF
TRINITY_DN33196_c1_g2	LOC_Os12g06010.1	bZIP
TRINITY_DN33198_c0_g1	Pbr011696.1	bHLH
TRINITY_DN33203_c1_g2	MDP0000320566	NAC
TRINITY_DN33205_c1_g1	Potri.012G137500.1	FAR1
TRINITY_DN33207_c4_g1	Bra012470	NAC
TRINITY_DN33207_c4_g2	PDK_30s976561g001	bZIP
TRINITY_DN33211_c0_g1	Tae004539	WRKY
TRINITY_DN33213_c2_g1	Neem_16119_f_2	bHLH
TRINITY_DN33220_c0_g1	Lus10030581	bHLH
TRINITY_DN33222_c0_g1	MDP0000449389	M-type
TRINITY_DN33222_c1_g1	BGIOSGA012704-PA	MYB_related
TRINITY_DN33222_c1_g3	MDP0000449389	M-type
TRINITY_DN33222_c1_g4	MDP0000449389	M-type
TRINITY_DN33224_c0_g2	MDP0000255768	WRKY
TRINITY_DN33227_c1_g1	Tp1g05870	MYB_related
TRINITY_DN33228_c2_g3	EMS47939	bHLH
TRINITY_DN33228_c2_g4	EMS47939	bHLH
TRINITY_DN33237_c0_g6	LOC_Os11g12360.1	M-type
TRINITY_DN33238_c0_g1	MDP0000449389	M-type
TRINITY_DN33238_c1_g1	BGIOSGA012704-PA	MYB_related
TRINITY_DN33238_c1_g2	BGIOSGA012704-PA	MYB_related
TRINITY_DN33246_c0_g1	EMT13776	C3H
TRINITY_DN33250_c0_g1	MDP0000287465	HRT-like
TRINITY_DN33254_c1_g1	ObartAA03S_FGP18838	NAC
TRINITY_DN33264_c1_g1	Sobic.007G177100.1.p	MYB
TRINITY_DN33265_c0_g1	Cla017925	bHLH
TRINITY_DN33276_c1_g1	Tae039974	GRAS
TRINITY_DN33288_c3_g3	ObartAA03S_FGP20642	EIL
TRINITY_DN33291_c0_g1	Scf00039.g4609.t1	M-type
TRINITY_DN33291_c2_g1	PH01000133G1180	C3H
TRINITY_DN33293_c0_g1	Tae003665	ZF-HD
TRINITY_DN33296_c4_g2	PK03054.1	HD-ZIP
TRINITY_DN33301_c1_g1	ObartAA03S_FGP4185	SRS
TRINITY_DN33303_c0_g1	mrna28320.1-v1.0-hybrid	bHLH
TRINITY_DN33307_c0_g1	mrna28785.1-v1.0-hybrid	bHLH
TRINITY_DN33309_c0_g1	MA_11351g0010	WRKY
TRINITY_DN33310_c0_g1	Bathy05g04020	G2-like
TRINITY_DN33314_c0_g1	EMT21109	GeBP
TRINITY_DN33319_c0_g1	BGIOSGA035841-PA	MYB_related
TRINITY_DN33321_c0_g1	GSVIVT01030085001	NF-YB
TRINITY_DN33334_c1_g1	Lsa009299	HB-other
TRINITY_DN33340_c2_g1	mrna09125.1-v1.0-hybrid	bHLH
TRINITY_DN33342_c0_g1	Aan015255	MYB
TRINITY_DN33347_c0_g2	OpuncBB_FGP3514	G2-like
TRINITY_DN33352_c1_g1	MDP0000685403	B3
TRINITY_DN33352_c1_g3	mrna32207.1-v1.0-hybrid	TALE
TRINITY_DN33352_c2_g2	mrna32207.1-v1.0-hybrid	TALE
TRINITY_DN33367_c4_g1	GSVIVT01024357001	MYB
TRINITY_DN33378_c0_g1	Tae022895	bHLH
TRINITY_DN33391_c0_g1	GSMUA_Achr7P25320_001	TCP
TRINITY_DN33392_c0_g2	Thecc1EG000515t1	B3
TRINITY_DN33398_c2_g1	Scf00343.g15875.t1	ARF
TRINITY_DN33404_c0_g2	NNU_022570-RA	NAC
TRINITY_DN33412_c6_g1	EMS68456	WRKY
TRINITY_DN33415_c6_g1	mrna02674.1-v1.0-hybrid	TALE
TRINITY_DN33426_c1_g2	OpuncBB_FGP0191	ERF
TRINITY_DN33429_c1_g1	LOC_Os12g06010.1	bZIP
TRINITY_DN33431_c2_g2	PH01000046G0930	WRKY
TRINITY_DN33431_c2_g5	GSMUA_Achr7P08840_001	HD-ZIP
TRINITY_DN33437_c0_g1	MDP0000268133	HB-other
TRINITY_DN33449_c0_g1	Bra013842	GeBP
TRINITY_DN33449_c0_g2	Bra013842	GeBP
TRINITY_DN33452_c0_g1	GSMUA_Achr8P18260_001	RAV
TRINITY_DN33456_c1_g1	OB05G26340.1	MYB
TRINITY_DN33460_c0_g1	MLOC_5375.1	MIKC
TRINITY_DN33460_c0_g2	PDK_30s1101201g001	M-type
TRINITY_DN33460_c0_g3	Tae037845	MIKC
TRINITY_DN33460_c0_g4	EMS66203	MIKC
TRINITY_DN33460_c0_g5	EMS63701	MIKC
TRINITY_DN33462_c2_g2	LOC_Os12g06010.1	bZIP
TRINITY_DN33464_c3_g1	mrna25753.1-v1.0-hybrid	M-type
TRINITY_DN33469_c0_g1	AT4G12020.3	WRKY
TRINITY_DN33483_c0_g1	C.cajan_40518	Trihelix
TRINITY_DN33487_c0_g1	29656.m000483	NF-YC
TRINITY_DN33497_c0_g1	PDK_30s1160841g001	ARF
TRINITY_DN33497_c1_g1	PDK_30s1160841g001	ARF
TRINITY_DN33498_c0_g1	PH01000983G0460	ZF-HD
TRINITY_DN33498_c0_g2	ORGLA05G0234100.1	ZF-HD
TRINITY_DN33508_c0_g4	EMT11934	C2H2
TRINITY_DN33509_c2_g1	mrna09125.1-v1.0-hybrid	bHLH
TRINITY_DN33509_c2_g2	LOC_Os12g06010.1	bZIP
TRINITY_DN33521_c0_g1	EMT28005	MYB_related
TRINITY_DN33526_c1_g3	EMT07635	HSF
TRINITY_DN33528_c1_g1	PH01000046G0930	WRKY
TRINITY_DN33528_c2_g1	OpuncBB_FGP13083	bZIP
TRINITY_DN33528_c2_g2	XP_004510098	WRKY
TRINITY_DN33528_c3_g1	XP_004510098	WRKY
TRINITY_DN33547_c0_g1	GSMUA_Achr1P00070_001	ERF
TRINITY_DN33547_c0_g2	GSMUA_Achr1P00070_001	ERF
TRINITY_DN33553_c0_g5	MDP0000189617	GeBP
TRINITY_DN33559_c0_g1	Glyma12g30975.1	bZIP
TRINITY_DN33585_c0_g2	EuGene.0900010089	C2H2
TRINITY_DN33585_c0_g5	ObartAA03S_FGP19488	MYB
TRINITY_DN33585_c0_g6	mrna25809.1-v1.0-hybrid	C2H2
TRINITY_DN33585_c0_g7	GSMUA_Achr10P17130_001	bHLH
TRINITY_DN33588_c2_g1	ObartAA03S_FGP31075	Trihelix
TRINITY_DN33597_c0_g1	MDP0000253576	bHLH
TRINITY_DN3359_c0_g1	evm_27.model.AmTr_v1.0_scaffold00155.59	GATA
TRINITY_DN33601_c0_g1	Neem_1536_f_3	bHLH
TRINITY_DN33603_c1_g2	LOC_Os11g12360.1	M-type
TRINITY_DN33610_c0_g1	Tae020577	TALE
TRINITY_DN33620_c0_g3	MLOC_74974.2	WRKY
TRINITY_DN33621_c0_g1	Pbr002342.1	ARF
TRINITY_DN33621_c1_g1	Pbr002342.1	ARF
TRINITY_DN33621_c2_g1	MDP0000319957	ARF
TRINITY_DN33622_c1_g1	BGIOSGA001061-PA	NAC
TRINITY_DN33624_c1_g1	Lus10007348	MYB_related
TRINITY_DN33629_c0_g2	evm.TU.contig_30133.1	ERF
TRINITY_DN33638_c0_g1	Lus10030908	bHLH
TRINITY_DN33642_c0_g1	MDP0000560255	bHLH
TRINITY_DN33649_c0_g1	GSMUA_Achr10P22520_001	TALE
TRINITY_DN33650_c3_g1	Tae000830	MIKC
TRINITY_DN33652_c0_g2	PH01001490G0340	MYB_related
TRINITY_DN33655_c0_g1	Thecc1EG000515t1	B3
TRINITY_DN33659_c2_g2	fgenesh1_pg.16_#_17	C3H
TRINITY_DN33667_c0_g1	ObartAA03S_FGP29167	B3
TRINITY_DN33668_c0_g2	Bradi4g08050.4	C3H
TRINITY_DN33671_c0_g1	BGIOSGA023566-PA	C3H
TRINITY_DN33671_c3_g1	BGIOSGA023566-PA	C3H
TRINITY_DN33683_c0_g1	OpuncBB_FGP24461	G2-like
TRINITY_DN33691_c2_g2	Tae049293	FAR1
TRINITY_DN33699_c1_g5	BGIOSGA030830-PA	MYB
TRINITY_DN33701_c0_g2	MLOC_72368.2	bZIP
TRINITY_DN33704_c0_g3	MLOC_54921.2	HD-ZIP
TRINITY_DN33704_c0_g5	BGIOSGA029665-PA	HD-ZIP
TRINITY_DN33713_c0_g2	mrna17107.1-v1.0-hybrid	B3
TRINITY_DN33716_c1_g2	Tae034308	bHLH
TRINITY_DN33722_c0_g1	mrna28785.1-v1.0-hybrid	bHLH
TRINITY_DN33722_c0_g2	Scf00027.g3467.t1	bHLH
TRINITY_DN33725_c1_g1	Lus10023691	B3
TRINITY_DN33737_c0_g1	MDP0000259556	NAC
TRINITY_DN33737_c0_g2	MDP0000259556	NAC
TRINITY_DN33743_c0_g1	PH01000668G0290	MYB_related
TRINITY_DN33744_c0_g2	29656.m000483	NF-YC
TRINITY_DN33748_c1_g1	Lus10043264	YABBY
TRINITY_DN33755_c0_g1	GRMZM2G146028_P01	ERF
TRINITY_DN33755_c0_g2	Tae028078	ERF
TRINITY_DN33758_c0_g1	mrna31001.1-v1.0-hybrid	C3H
TRINITY_DN33774_c0_g1	PDK_30s1001281g002	bHLH
TRINITY_DN33779_c1_g2	Tae033454	B3
TRINITY_DN33786_c2_g2	PH01000668G0290	MYB_related
TRINITY_DN33787_c0_g2	GSVIVT01030085001	NF-YB
TRINITY_DN33792_c1_g1	LOC_Os12g06010.1	bZIP
TRINITY_DN33795_c3_g1	Bradi1g37720.1	HSF
TRINITY_DN3379_c0_g1	EMT18279	FAR1
TRINITY_DN33800_c0_g1	OpuncBB_FGP18552	C2H2
TRINITY_DN33801_c0_g1	BGIOSGA030830-PA	MYB
TRINITY_DN33801_c0_g2	BGIOSGA030830-PA	MYB
TRINITY_DN33805_c0_g2	GRMZM2G426140_P01	HB-other
TRINITY_DN33805_c1_g1	GSMUA_Achr7P25320_001	TCP
TRINITY_DN33807_c2_g3	Tae053023	Trihelix
TRINITY_DN33811_c0_g1	MLOC_10225.1	ERF
TRINITY_DN33812_c0_g2	Bra003237	NAC
TRINITY_DN33812_c0_g3	Bra003237	NAC
TRINITY_DN33829_c0_g1	EMS54245	MYB_related
TRINITY_DN33847_c0_g3	GSVIVT01008395001	MYB
TRINITY_DN33851_c0_g1	ObartAA03S_FGP14057	G2-like
TRINITY_DN33856_c3_g1	mrna03614.1-v1.0-hybrid	C2H2
TRINITY_DN33862_c0_g1	MLOC_10364.1	GATA
TRINITY_DN33863_c0_g2	GSMUA_Achr4P19750_001	GRAS
TRINITY_DN33870_c0_g1	MDP0000255768	WRKY
TRINITY_DN33870_c0_g2	MDP0000255768	WRKY
TRINITY_DN33878_c0_g1	GSMUA_Achr4P28960_001	SBP
TRINITY_DN33882_c1_g1	mrna11429.1-v1.0-hybrid	HB-other
TRINITY_DN33882_c1_g3	mrna11429.1-v1.0-hybrid	HB-other
TRINITY_DN33883_c0_g1	EMT23685	bHLH
TRINITY_DN33884_c0_g1	Glyma12g30975.1	bZIP
TRINITY_DN33894_c0_g3	Thecc1EG000515t1	B3
TRINITY_DN33894_c1_g1	Thecc1EG000515t1	B3
TRINITY_DN33901_c0_g1	Tae001397	WOX
TRINITY_DN33901_c0_g2	EMT07635	HSF
TRINITY_DN33901_c0_g3	EMT07635	HSF
TRINITY_DN33913_c3_g3	PH01003957G0030	E2F/DP
TRINITY_DN33916_c2_g2	mrna09125.1-v1.0-hybrid	bHLH
TRINITY_DN33916_c3_g1	mrna09125.1-v1.0-hybrid	bHLH
TRINITY_DN33924_c0_g2	EMS62608	MYB
TRINITY_DN33933_c0_g2	OpuncBB_FGP24461	G2-like
TRINITY_DN33933_c1_g1	OpuncBB_FGP24461	G2-like
TRINITY_DN33934_c1_g1	LOC_Os12g06010.1	bZIP
TRINITY_DN33935_c0_g1	Scf00724.g21165.t1	HD-ZIP
TRINITY_DN33936_c1_g8	Pbr039133.1	AP2
TRINITY_DN33939_c1_g3	MDP0000119183	GRAS
TRINITY_DN33947_c0_g1	MDP0000263713	YABBY
TRINITY_DN33947_c1_g3	MDP0000263713	YABBY
TRINITY_DN33947_c1_g4	MDP0000263713	YABBY
TRINITY_DN33952_c0_g1	Bra001729	B3
TRINITY_DN33958_c1_g1	PDK_30s1001281g002	bHLH
TRINITY_DN33958_c1_g2	AT4G12020.2	WRKY
TRINITY_DN33963_c1_g1	mrna29546.1-v1.0-hybrid	bZIP
TRINITY_DN33963_c1_g3	mrna29546.1-v1.0-hybrid	bZIP
TRINITY_DN33966_c0_g1	GRMZM5G873586_P04	LBD
TRINITY_DN33966_c1_g3	PH01000143G0710	NAC
TRINITY_DN33972_c1_g2	PH01002606G0040	HSF
TRINITY_DN33973_c0_g1	Lus10023829	bHLH
TRINITY_DN33973_c0_g2	mrna29786.1-v1.0-hybrid	WOX
TRINITY_DN33976_c5_g2	LOC_Os12g06010.1	bZIP
TRINITY_DN33981_c1_g1	mrna31843.1-v1.0-hybrid	WRKY
TRINITY_DN33981_c2_g2	mrna31843.1-v1.0-hybrid	WRKY
TRINITY_DN33983_c0_g1	EMT28005	MYB_related
TRINITY_DN33983_c0_g2	EMT28005	MYB_related
TRINITY_DN33983_c1_g2	EMT28005	MYB_related
TRINITY_DN33984_c1_g1	MLOC_53580.2	bZIP
TRINITY_DN33984_c2_g1	MLOC_66546.1	bZIP
TRINITY_DN33985_c3_g2	EMS53211	WRKY
TRINITY_DN33985_c3_g4	EMT13814	WRKY
TRINITY_DN33997_c0_g1	MDP0000315764	M-type
TRINITY_DN34000_c0_g1	Thecc1EG000515t1	B3
TRINITY_DN34011_c0_g2	MDP0000573178	bHLH
TRINITY_DN34016_c0_g1	MDP0000247912	bHLH
TRINITY_DN34018_c1_g1	MDP0000265800	CAMTA
TRINITY_DN34024_c2_g3	27791.m000083	NF-X1
TRINITY_DN34024_c2_g4	27791.m000083	NF-X1
TRINITY_DN34026_c0_g2	EMT07635	HSF
TRINITY_DN34032_c0_g1	GSMUA_Achr7P25320_001	TCP
TRINITY_DN34034_c0_g1	XP_004513029	ERF
TRINITY_DN34034_c1_g1	XP_004513029	ERF
TRINITY_DN34034_c1_g2	XP_004513029	ERF
TRINITY_DN34035_c1_g2	MDP0000311522	HD-ZIP
TRINITY_DN34040_c0_g1	Scf00018.g2634.t1	WOX
TRINITY_DN34046_c1_g2	MLOC_7426.1	MYB
TRINITY_DN34061_c2_g3	Tae068512	MIKC
TRINITY_DN34065_c2_g1	MLOC_72614.2	bHLH
TRINITY_DN34066_c0_g1	mrna12442.1-v1.0-hybrid	NAC
TRINITY_DN34070_c2_g4	Pbr042464.1	GRAS
TRINITY_DN34072_c2_g3	MEDTR3G005900.1	M-type
TRINITY_DN34075_c0_g1	mrna18483.1-v1.0-hybrid	M-type
TRINITY_DN34076_c1_g2	GRMZM2G021475_P01	HB-other
TRINITY_DN34082_c0_g6	Tae001235	FAR1
TRINITY_DN34090_c0_g1	Pbr023394.1	C2H2
TRINITY_DN34090_c0_g4	Pbr023394.1	C2H2
TRINITY_DN34090_c0_g5	Pbr023394.1	C2H2
TRINITY_DN34098_c1_g1	MEDTR2G096630.1	NF-YC
TRINITY_DN34098_c1_g4	Thecc1EG030078t1	NF-YC
TRINITY_DN34103_c0_g1	GSVIVT01030085001	NF-YB
TRINITY_DN34108_c2_g2	Bradi5g27400.2	ARF
TRINITY_DN34114_c0_g1	ObartAA03S_FGP4185	SRS
TRINITY_DN34114_c0_g2	ObartAA03S_FGP4185	SRS
TRINITY_DN34124_c0_g5	MDP0000296109	MYB
TRINITY_DN34125_c1_g3	27791.m000083	NF-X1
TRINITY_DN34128_c0_g1	MDP0000449389	M-type
TRINITY_DN34128_c0_g4	BGIOSGA012704-PA	MYB_related
TRINITY_DN34132_c0_g1	PH01002606G0040	HSF
TRINITY_DN34136_c2_g2	ObartAA03S_FGP8440	C2H2
TRINITY_DN34136_c2_g7	ObartAA03S_FGP8440	C2H2
TRINITY_DN34136_c3_g2	PK03054.1	HD-ZIP
TRINITY_DN34136_c3_g5	PH01000668G0290	MYB_related
TRINITY_DN34138_c3_g1	Pbr002958.1	LBD
TRINITY_DN34143_c2_g1	Tae022088	FAR1
TRINITY_DN34144_c0_g2	Tae034978	G2-like
TRINITY_DN34156_c0_g1	MDP0000265619	Nin-like
TRINITY_DN34161_c2_g3	LOC_Os12g06010.1	bZIP
TRINITY_DN34166_c2_g1	Tae053000	FAR1
TRINITY_DN34169_c4_g2	Tae006777	HD-ZIP
TRINITY_DN34170_c0_g1	Cla006210	ARR-B
TRINITY_DN34171_c0_g1	Tae059266	C2H2
TRINITY_DN34188_c0_g1	MEDTR3G005900.1	M-type
TRINITY_DN34197_c0_g1	Pbr002083.1	ERF
TRINITY_DN34213_c0_g2	Bradi4g30370.1	WRKY
TRINITY_DN34219_c0_g1	MDP0000247912	bHLH
TRINITY_DN34226_c0_g1	Gorai.005G014600.1	GRAS
TRINITY_DN34231_c0_g1	EMS49687	MIKC
TRINITY_DN34231_c0_g2	MLOC_56472.2	MIKC
TRINITY_DN34235_c1_g2	MDP0000247912	bHLH
TRINITY_DN34235_c1_g3	MDP0000247912	bHLH
TRINITY_DN34238_c0_g1	MDP0000144544	MYB_related
TRINITY_DN34240_c0_g1	PK03054.1	HD-ZIP
TRINITY_DN34240_c0_g2	BGIOSGA015290-PA	bHLH
TRINITY_DN34244_c0_g1	BGIOSGA033267-PA	C3H
TRINITY_DN34247_c1_g1	Jcr4S02252.50	B3
TRINITY_DN34247_c2_g2	Jcr4S02252.50	B3
TRINITY_DN34250_c2_g1	Tae051886	FAR1
TRINITY_DN34259_c0_g2	GSMUA_Achr10P22520_001	TALE
TRINITY_DN34266_c0_g5	PDK_30s1160841g001	ARF
TRINITY_DN34267_c1_g1	EMT28005	MYB_related
TRINITY_DN34267_c1_g4	EMT28005	MYB_related
TRINITY_DN34269_c0_g1	MA_52914g0010	MYB_related
TRINITY_DN34272_c1_g1	Thecc1EG043302t1	ERF
TRINITY_DN34275_c0_g3	PH01002606G0040	HSF
TRINITY_DN34275_c0_g5	PH01002606G0040	HSF
TRINITY_DN34275_c1_g1	Lus10003386	bHLH
TRINITY_DN34291_c0_g1	EMS49086	HB-other
TRINITY_DN34292_c0_g1	MDP0000464809	GRAS
TRINITY_DN34292_c0_g2	ORGLA11G0021400.1	NAC
TRINITY_DN34298_c1_g1	GRMZM2G077045_P02	NAC
TRINITY_DN34303_c1_g1	Lus10007348	MYB_related
TRINITY_DN34313_c0_g1	ObartAA03S_FGP7220	FAR1
TRINITY_DN34313_c1_g1	MDP0000449389	M-type
TRINITY_DN34319_c1_g2	Jcr4S05030.40	MYB
TRINITY_DN34322_c0_g1	ObartAA03S_FGP4185	SRS
TRINITY_DN34322_c0_g2	ObartAA03S_FGP4185	SRS
TRINITY_DN34322_c0_g3	ObartAA03S_FGP4185	SRS
TRINITY_DN34337_c3_g1	PDK_30s1160841g001	ARF
TRINITY_DN34338_c0_g1	EMS52514	CAMTA
TRINITY_DN34343_c0_g1	Scf00018.g2634.t1	WOX
TRINITY_DN34344_c0_g1	311885	bZIP
TRINITY_DN34346_c0_g1	MDP0000270344	BES1
TRINITY_DN34348_c0_g1	Jcr4S00282.90	NAC
TRINITY_DN34352_c0_g1	PH01002606G0040	HSF
TRINITY_DN34353_c0_g1	Tae047357	YABBY
TRINITY_DN34359_c1_g3	ObartAA03S_FGP31495	C2H2
TRINITY_DN34360_c2_g5	MDP0000120576	MYB_related
TRINITY_DN34378_c1_g1	Can013523	CAMTA
TRINITY_DN34386_c0_g3	GSMUA_Achr5P12010_001	Dof
TRINITY_DN34390_c0_g1	EMT26392	FAR1
TRINITY_DN34397_c0_g1	mrna10333.1-v1.0-hybrid	TCP
TRINITY_DN34397_c0_g2	mrna10333.1-v1.0-hybrid	TCP
TRINITY_DN34398_c1_g2	PH01002711G0120	WRKY
TRINITY_DN34401_c3_g11	PH01003957G0030	E2F/DP
TRINITY_DN34407_c0_g1	Bra013842	GeBP
TRINITY_DN34407_c0_g2	Bra013842	GeBP
TRINITY_DN34423_c0_g1	LOC_Os11g12360.1	M-type
TRINITY_DN34430_c0_g2	29776.m000469	LSD
TRINITY_DN34442_c3_g1	LOC_Os12g06010.1	bZIP
TRINITY_DN34445_c1_g2	PH01002606G0040	HSF
TRINITY_DN34454_c2_g2	mrna28322.1-v1.0-hybrid	HD-ZIP
TRINITY_DN34461_c0_g1	Bradi2g44117.1	bHLH
TRINITY_DN34465_c0_g1	Tae064647	Trihelix
TRINITY_DN34467_c1_g1	OpuncBB_FGP8130	WRKY
TRINITY_DN34475_c0_g1	BGIOSGA028421-PA	C2H2
TRINITY_DN34480_c0_g1	GSMUA_Achr7P16060_001	ERF
TRINITY_DN34488_c1_g1	Thecc1EG030078t1	NF-YC
TRINITY_DN34488_c2_g2	MEDTR2G096630.1	NF-YC
TRINITY_DN34495_c0_g1	EMS47152	bZIP
TRINITY_DN34496_c0_g2	Thecc1EG029045t1	C2H2
TRINITY_DN34507_c0_g2	EMS59827	ERF
TRINITY_DN34510_c2_g1	EMT19245	FAR1
TRINITY_DN34520_c0_g2	MDP0000300402	Trihelix
TRINITY_DN34522_c1_g5	MLOC_66843.1	ERF
TRINITY_DN34527_c1_g2	Bra001729	B3
TRINITY_DN34528_c0_g3	Tae050178	FAR1
TRINITY_DN34531_c0_g8	PGSC0003DMP400025668	bHLH
TRINITY_DN34532_c1_g1	LOC_Os12g06010.1	bZIP
TRINITY_DN34538_c4_g1	LOC_Os12g06010.1	bZIP
TRINITY_DN34538_c4_g4	LOC_Os12g06010.1	bZIP
TRINITY_DN34539_c2_g1	mrna27137.1-v1.0-hybrid	STAT
TRINITY_DN34539_c2_g3	C.cajan_44612	S1Fa-like
TRINITY_DN34539_c3_g1	C.cajan_44612	S1Fa-like
TRINITY_DN34555_c0_g1	EMT29229	B3
TRINITY_DN34559_c1_g2	MDP0000121180	G2-like
TRINITY_DN34559_c1_g3	Lus10021035	G2-like
TRINITY_DN34566_c0_g1	MDP0000533379	FAR1
TRINITY_DN34581_c0_g1	Lus10043387	bZIP
TRINITY_DN34585_c0_g1	Bra001729	B3
TRINITY_DN34591_c0_g2	ObartAA03S_FGP4185	SRS
TRINITY_DN34592_c0_g1	MLOC_38420.1	C2H2
TRINITY_DN34597_c0_g1	Lus10030581	bHLH
TRINITY_DN34598_c5_g2	MLOC_5372.1	GATA
TRINITY_DN34606_c0_g1	MLOC_37647.2	MYB_related
TRINITY_DN34616_c0_g3	Glyma13g33480.3	bZIP
TRINITY_DN34623_c2_g1	PK16897.10	YABBY
TRINITY_DN34626_c0_g2	MLOC_17690.6	bZIP
TRINITY_DN34629_c1_g1	ObartAA03S_FGP29167	B3
TRINITY_DN34637_c0_g1	EMS53359	WRKY
TRINITY_DN34641_c0_g1	Bra001729	B3
TRINITY_DN34641_c0_g5	Bra001729	B3
TRINITY_DN34652_c1_g1	PK03054.1	HD-ZIP
TRINITY_DN34653_c0_g1	MDP0000265073	NAC
TRINITY_DN34653_c0_g2	MDP0000265073	NAC
TRINITY_DN34661_c1_g5	Sobic.007G182500.1.p	bZIP
TRINITY_DN34662_c5_g2	EMT09813	bHLH
TRINITY_DN34665_c3_g1	orange1.1g044941m	C3H
TRINITY_DN34670_c1_g3	fgenesh3_pg.C_scaffold_21000059	C2H2
TRINITY_DN34674_c2_g1	EMT03342	WRKY
TRINITY_DN34675_c2_g2	EMT31390	ARF
TRINITY_DN34676_c0_g1	Lus10015266	B3
TRINITY_DN3467_c0_g1	Bra031186	B3
TRINITY_DN34687_c1_g2	MELO3C019736P1	bHLH
TRINITY_DN34698_c0_g1	Tae043325	WRKY
TRINITY_DN34701_c0_g1	EMT26392	FAR1
TRINITY_DN34708_c4_g5	OpuncBB_FGP28102	LBD
TRINITY_DN34714_c7_g3	PDK_30s1160841g001	ARF
TRINITY_DN34719_c2_g4	Tae003448	CO-like
TRINITY_DN34722_c3_g2	MDP0000265073	NAC
TRINITY_DN34722_c3_g3	OB05G31630.1	WRKY
TRINITY_DN34722_c4_g1	MDP0000265073	NAC
TRINITY_DN34724_c5_g2	Sobic.009G230700.1.p	Trihelix
TRINITY_DN34729_c0_g1	Tae067053	MYB
TRINITY_DN34737_c0_g3	MLOC_55870.2	bHLH
TRINITY_DN34742_c0_g1	mrna01596.1-v1.0-hybrid	WRKY
TRINITY_DN34743_c0_g1	AT1G64100.2	NAC
TRINITY_DN34744_c0_g1	Pbr038274.1	bHLH
TRINITY_DN34744_c0_g2	Bra039779	S1Fa-like
TRINITY_DN34745_c0_g3	LOC_Os12g06010.1	bZIP
TRINITY_DN34749_c1_g1	ObartAA03S_FGP18629	Trihelix
TRINITY_DN34749_c1_g2	ObartAA03S_FGP18629	Trihelix
TRINITY_DN34756_c0_g1	Nta000199	WRKY
TRINITY_DN34762_c4_g1	MLOC_34098.1	Dof
TRINITY_DN34766_c0_g2	Tae033932	bZIP
TRINITY_DN34767_c2_g1	Tae068936	Dof
TRINITY_DN34767_c2_g2	Tae025176	Dof
TRINITY_DN34774_c2_g1	mrna09125.1-v1.0-hybrid	bHLH
TRINITY_DN34775_c0_g1	Pbr023394.1	C2H2
TRINITY_DN34778_c1_g1	OB01G21870.1	WRKY
TRINITY_DN34783_c0_g1	EMT03342	WRKY
TRINITY_DN34784_c1_g1	Thecc1EG030078t1	NF-YC
TRINITY_DN34784_c1_g4	Thecc1EG030078t1	NF-YC
TRINITY_DN34784_c1_g6	MEDTR2G096630.1	NF-YC
TRINITY_DN34796_c1_g1	Gorai.001G003200.1	S1Fa-like
TRINITY_DN34801_c5_g1	EMT05641	FAR1
TRINITY_DN34828_c1_g1	PH01002606G0040	HSF
TRINITY_DN34835_c2_g4	GRMZM2G317287_P01	GRAS
TRINITY_DN34839_c0_g1	Scf00775.g21646.t1	G2-like
TRINITY_DN34841_c0_g1	MDP0000730019	SBP
TRINITY_DN34844_c1_g1	Bradi4g29010.1	ERF
TRINITY_DN34849_c0_g2	mrna09125.1-v1.0-hybrid	bHLH
TRINITY_DN34852_c0_g1	MDP0000247737	FAR1
TRINITY_DN34853_c0_g1	Can011627	B3
TRINITY_DN34854_c0_g1	XP_004490670	WRKY
TRINITY_DN34857_c2_g2	EMT03342	WRKY
TRINITY_DN34863_c1_g1	Bra038293	C2H2
TRINITY_DN34867_c0_g1	MDP0000247912	bHLH
TRINITY_DN34873_c0_g1	Potri.006G039800.1	FAR1
TRINITY_DN34873_c0_g2	Potri.006G039800.1	FAR1
TRINITY_DN34875_c0_g1	Scf00343.g15875.t1	ARF
TRINITY_DN34882_c0_g1	ObartAA03S_FGP7220	FAR1
TRINITY_DN34882_c0_g2	BGIOSGA012704-PA	MYB_related
TRINITY_DN34882_c0_g3	MDP0000449389	M-type
TRINITY_DN34882_c0_g4	MDP0000449389	M-type
TRINITY_DN34882_c1_g2	MDP0000449389	M-type
TRINITY_DN34889_c3_g1	EMT33404	MYB_related
TRINITY_DN34895_c0_g2	Bra001729	B3
TRINITY_DN34905_c0_g1	MLOC_57684.2	MYB_related
TRINITY_DN34916_c3_g1	Tae054707	FAR1
TRINITY_DN34916_c5_g2	OB10G16010.1	MYB_related
TRINITY_DN34921_c0_g1	Tae022969	bHLH
TRINITY_DN34926_c0_g1	333455	C2H2
TRINITY_DN34927_c1_g1	Aan020124	MYB
TRINITY_DN34934_c1_g1	MDP0000247912	bHLH
TRINITY_DN34943_c1_g1	Bra013842	GeBP
TRINITY_DN34943_c2_g5	Thecc1EG000515t1	B3
TRINITY_DN34944_c0_g1	MDP0000296303	bZIP
TRINITY_DN34951_c2_g2	mrna24179.1-v1.0-hybrid	NAC
TRINITY_DN34952_c1_g1	403456	Dof
TRINITY_DN34959_c1_g2	PH01000133G1180	C3H
TRINITY_DN34960_c0_g1	Sobic.001G165800.1.p	B3
TRINITY_DN34964_c0_g1	Bradi1g15480.1	M-type
TRINITY_DN34972_c0_g1	Potri.012G137500.1	FAR1
TRINITY_DN34975_c0_g1	Scf00049.g5355.t1	AP2
TRINITY_DN34978_c0_g1	MLOC_16429.1	bHLH
TRINITY_DN34978_c0_g3	Bra001729	B3
TRINITY_DN34983_c1_g1	EMT21586	WRKY
TRINITY_DN34984_c0_g3	OB01G21870.1	WRKY
TRINITY_DN34986_c0_g1	EMT25266	MYB
TRINITY_DN34989_c0_g1	OB05G31630.1	WRKY
TRINITY_DN34992_c2_g1	Vun009060	bHLH
TRINITY_DN34994_c4_g1	OpuncBB_FGP24891	ERF
TRINITY_DN34998_c0_g3	LOC_Os12g06010.1	bZIP
TRINITY_DN35011_c1_g1	mrna32606.1-v1.0-hybrid	MYB_related
TRINITY_DN35014_c0_g1	MDP0000266172	Nin-like
TRINITY_DN35016_c0_g1	913300	B3
TRINITY_DN35028_c0_g4	MDP0000475808	MYB_related
TRINITY_DN35038_c0_g1	EMS62784	MYB
TRINITY_DN35039_c0_g1	Scf00097.g8337.t1	bZIP
TRINITY_DN35042_c0_g1	Tae038022	bHLH
TRINITY_DN35054_c0_g1	MDP0000121180	G2-like
TRINITY_DN35056_c1_g1	PH01002606G0040	HSF
TRINITY_DN35058_c1_g1	GRMZM2G024054_P05	MYB_related
TRINITY_DN35059_c0_g1	Bra031186	B3
TRINITY_DN35066_c2_g1	GRMZM2G479760_P01	bZIP
TRINITY_DN35068_c1_g1	MDP0000710259	MYB
TRINITY_DN35069_c0_g3	Bra035708	GATA
TRINITY_DN35070_c1_g1	Scf00167.g11311.t1	GRF
TRINITY_DN35074_c1_g2	Bra000970	bHLH
TRINITY_DN35076_c0_g1	Neem_16119_f_2	bHLH
TRINITY_DN35076_c1_g4	GSMUA_Achr8P15080_001	WRKY
TRINITY_DN35077_c0_g1	Pbr002083.1	ERF
TRINITY_DN35079_c0_g1	Bra031186	B3
TRINITY_DN35082_c0_g1	Bradi3g21390.1	BBR-BPC
TRINITY_DN35084_c0_g1	ObartAA03S_FGP5069	CAMTA
TRINITY_DN35090_c0_g1	LOC_Os05g25600.1	HB-other
TRINITY_DN35099_c0_g1	GRMZM2G124540_P01	G2-like
TRINITY_DN35103_c0_g1	Bra032430	LBD
TRINITY_DN35106_c0_g1	GRMZM2G317287_P01	GRAS
TRINITY_DN35107_c0_g1	MDP0000322059	LBD
TRINITY_DN35109_c2_g3	GSVIVT01018226001	ERF
TRINITY_DN35115_c0_g1	Tae038487	bZIP
TRINITY_DN35129_c3_g2	Lus10025533	B3
TRINITY_DN35130_c1_g2	mrna24941.1-v1.0-hybrid	DBB
TRINITY_DN35139_c0_g1	Tae040639	NF-YB
TRINITY_DN35139_c0_g2	MLOC_58202.1	NF-YB
TRINITY_DN35141_c1_g1	GSVIVT01019630001	MIKC
TRINITY_DN35144_c0_g1	MDP0000315270	GRAS
TRINITY_DN35145_c1_g1	EMT14095	NAC
TRINITY_DN35145_c2_g1	Tae033068	NAC
TRINITY_DN35145_c2_g2	MLOC_5165.1	NAC
TRINITY_DN35149_c2_g1	EMT09624	C2H2
TRINITY_DN35150_c0_g2	GSVIVT01030085001	NF-YB
TRINITY_DN35167_c0_g1	Tae033841	NF-YB
TRINITY_DN35175_c2_g1	EMS54397	C3H
TRINITY_DN35178_c0_g1	MDP0000283274	B3
TRINITY_DN35181_c3_g8	PH01000202G0810	MYB_related
TRINITY_DN35186_c1_g1	Lus10023829	bHLH
TRINITY_DN35186_c1_g2	Lus10023829	bHLH
TRINITY_DN35196_c2_g1	EMT25084	NAC
TRINITY_DN35198_c2_g3	Neem_1536_f_3	bHLH
TRINITY_DN35202_c1_g1	Nta000199	WRKY
TRINITY_DN35206_c0_g1	mrna03614.1-v1.0-hybrid	C2H2
TRINITY_DN35207_c0_g1	Cucsa.166140.1	FAR1
TRINITY_DN35212_c1_g1	913493	HB-PHD
TRINITY_DN35223_c1_g1	EMS50938	NF-YB
TRINITY_DN35223_c1_g3	Tae032767	NF-YB
TRINITY_DN35223_c1_g4	Tae032767	NF-YB
TRINITY_DN35224_c0_g9	mrna03384.1-v1.0-hybrid	FAR1
TRINITY_DN35225_c0_g1	NNU_007278-RA	WRKY
TRINITY_DN35231_c1_g1	MLOC_47091.1	B3
TRINITY_DN35232_c0_g1	Glyma04g34912.1	bHLH
TRINITY_DN35234_c3_g2	EMT07635	HSF
TRINITY_DN35235_c0_g1	MDP0000289554	GRAS
TRINITY_DN35236_c0_g1	MDP0000189617	GeBP
TRINITY_DN35237_c0_g1	EMT15491	Whirly
TRINITY_DN35245_c0_g2	MDP0000239688	bZIP
TRINITY_DN35247_c0_g1	PH01001490G0340	MYB_related
TRINITY_DN35247_c0_g3	PH01001490G0340	MYB_related
TRINITY_DN35252_c2_g1	EMT13814	WRKY
TRINITY_DN35254_c0_g1	Tae001235	FAR1
TRINITY_DN35254_c2_g1	Tae054710	FAR1
TRINITY_DN35255_c1_g8	PH01000202G0810	MYB_related
TRINITY_DN35266_c0_g2	EMS47277	WRKY
TRINITY_DN35266_c0_g3	MLOC_52504.2	WRKY
TRINITY_DN35267_c0_g1	BGIOSGA036957-PA	bZIP
TRINITY_DN35323_c0_g1	EMT10121	NF-YC
TRINITY_DN35336_c0_g1	OpuncBB_FGP8130	WRKY
TRINITY_DN35346_c0_g1	GSVIVT01019717001	ERF
TRINITY_DN35357_c1_g1	mrna28320.1-v1.0-hybrid	bHLH
TRINITY_DN35358_c0_g1	Ghi015674	Dof
TRINITY_DN35358_c0_g4	Ghi015674	Dof
TRINITY_DN35359_c0_g1	29851.m002493	B3
TRINITY_DN35359_c0_g2	29851.m002493	B3
TRINITY_DN35362_c2_g1	PDK_30s1160841g001	ARF
TRINITY_DN35365_c1_g1	MDP0000266172	Nin-like
TRINITY_DN35366_c0_g1	mrna19228.1-v1.0-hybrid	MYB_related
TRINITY_DN35378_c0_g1	MLOC_58346.3	C2H2
TRINITY_DN35391_c0_g1	XP_004503828	WRKY
TRINITY_DN35392_c4_g1	EMT17017	MIKC
TRINITY_DN35396_c0_g1	EMS67303	MYB
TRINITY_DN35399_c3_g1	MEDTR3G012730.1	bZIP
TRINITY_DN35401_c1_g1	Gorai.001G003200.1	S1Fa-like
TRINITY_DN35411_c0_g2	PDK_30s1160841g001	ARF
TRINITY_DN35416_c0_g1	MLOC_44514.2	MIKC
TRINITY_DN35416_c0_g3	EMT28524	MIKC
TRINITY_DN35421_c2_g1	Tae059892	Dof
TRINITY_DN35421_c4_g1	Pbr030871.1	C2H2
TRINITY_DN35423_c0_g1	Bradi2g44117.1	bHLH
TRINITY_DN35426_c2_g2	Tae022929	FAR1
TRINITY_DN35427_c1_g1	PH01002606G0040	HSF
TRINITY_DN35436_c1_g2	MDP0000318339	FAR1
TRINITY_DN35443_c1_g5	MDP0000268133	HB-other
TRINITY_DN35444_c2_g1	Tae039974	GRAS
TRINITY_DN35447_c0_g1	GSMUA_Achr7P25320_001	TCP
TRINITY_DN35447_c1_g2	GSMUA_Achr7P25320_001	TCP
TRINITY_DN35477_c0_g1	MDP0000674040	Trihelix
TRINITY_DN35479_c3_g1	Tae005147	MYB
TRINITY_DN35479_c3_g2	EMT08762	MYB
TRINITY_DN35483_c1_g4	MDP0000263713	YABBY
TRINITY_DN35484_c1_g3	Bra001729	B3
TRINITY_DN35484_c3_g1	Bra001729	B3
TRINITY_DN35485_c0_g1	Thecc1EG011369t1	FAR1
TRINITY_DN35490_c4_g1	MLOC_36423.2	bHLH
TRINITY_DN35497_c0_g1	Scf00343.g15875.t1	ARF
TRINITY_DN35497_c0_g3	Scf00343.g15875.t1	ARF
TRINITY_DN35506_c0_g1	Pbr030871.1	C2H2
TRINITY_DN35507_c0_g1	PGSC0003DMP400000652	bHLH
TRINITY_DN35508_c0_g1	Tae002230	C2H2
TRINITY_DN35516_c1_g2	MLOC_70676.6	YABBY
TRINITY_DN35521_c2_g1	Scf00167.g11311.t1	GRF
TRINITY_DN35535_c1_g1	mrna15187.1-v1.0-hybrid	bHLH
TRINITY_DN35545_c0_g1	EMT05721	bZIP
TRINITY_DN35545_c1_g1	EMT13935	bZIP
TRINITY_DN35546_c0_g1	mrna32536.1-v1.0-hybrid	bHLH
TRINITY_DN35552_c0_g1	Lus10043264	YABBY
TRINITY_DN35554_c4_g1	BGIOSGA028421-PA	C2H2
TRINITY_DN35554_c5_g3	BGIOSGA028421-PA	C2H2
TRINITY_DN35555_c0_g1	PH01001474G0470	HB-other
TRINITY_DN35557_c2_g1	GSMUA_Achr10P22520_001	TALE
TRINITY_DN35561_c0_g1	mrna22728.1-v1.0-hybrid	ARF
TRINITY_DN35577_c1_g6	EMT26167	WRKY
TRINITY_DN35581_c0_g1	MDP0000265800	CAMTA
TRINITY_DN35584_c0_g1	PH01000276G1150	bZIP
TRINITY_DN35587_c1_g1	ObartAA03S_FGP14778	LBD
TRINITY_DN35594_c0_g1	Bra001729	B3
TRINITY_DN35594_c0_g3	Bra001729	B3
TRINITY_DN35594_c0_g4	Bra001729	B3
TRINITY_DN35595_c0_g1	MDP0000265073	NAC
TRINITY_DN35604_c0_g1	mrna32370.1-v1.0-hybrid	TCP
TRINITY_DN35608_c0_g2	Tae045445	MYB_related
TRINITY_DN35610_c1_g2	EMT26392	FAR1
TRINITY_DN35620_c1_g1	ObartAA03S_FGP5069	CAMTA
TRINITY_DN35624_c0_g1	PH01002606G0040	HSF
TRINITY_DN35624_c0_g3	PH01002606G0040	HSF
TRINITY_DN35630_c2_g1	GRMZM2G396451_P02	GATA
TRINITY_DN35636_c5_g3	LOC_Os12g06010.1	bZIP
TRINITY_DN35638_c0_g1	mrna28322.1-v1.0-hybrid	HD-ZIP
TRINITY_DN35641_c0_g1	Pbr042464.1	GRAS
TRINITY_DN35648_c0_g1	MDP0000449389	M-type
TRINITY_DN35648_c0_g2	403456	Dof
TRINITY_DN35648_c1_g1	MDP0000449389	M-type
TRINITY_DN35648_c1_g2	MDP0000449389	M-type
TRINITY_DN35648_c1_g3	MDP0000449389	M-type
TRINITY_DN35648_c1_g4	MDP0000449389	M-type
TRINITY_DN35648_c1_g5	BGIOSGA012704-PA	MYB_related
TRINITY_DN35650_c0_g1	MLOC_52138.5	C3H
TRINITY_DN35656_c0_g1	AT1G77920.1	bZIP
TRINITY_DN35660_c0_g1	MDP0000287465	HRT-like
TRINITY_DN35664_c0_g1	ORGLA11G0021400.1	NAC
TRINITY_DN35672_c5_g1	EMS56712	C2H2
TRINITY_DN35672_c5_g2	EMT31997	C2H2
TRINITY_DN35673_c0_g4	LOC_Os11g12490.1	FAR1
TRINITY_DN35673_c1_g1	MDP0000247912	bHLH
TRINITY_DN35680_c1_g1	mrna01596.1-v1.0-hybrid	WRKY
TRINITY_DN35683_c1_g1	MLOC_65101.1	NAC
TRINITY_DN35685_c0_g1	mrna13561.1-v1.0-hybrid	WRKY
TRINITY_DN35690_c0_g1	885785	MYB
TRINITY_DN35697_c3_g2	Tae056026	FAR1
TRINITY_DN35705_c0_g1	EMS53227	TCP
TRINITY_DN35713_c1_g1	mrna09125.1-v1.0-hybrid	bHLH
TRINITY_DN35714_c1_g2	Tae029998	MYB
TRINITY_DN35716_c1_g1	MDP0000464809	GRAS
TRINITY_DN35716_c2_g2	MDP0000464809	GRAS
TRINITY_DN35718_c0_g5	MDP0000241055	G2-like
TRINITY_DN35719_c1_g1	Bra013812	MIKC
TRINITY_DN35722_c0_g1	mrna09125.1-v1.0-hybrid	bHLH
TRINITY_DN35728_c1_g2	Tae039974	GRAS
TRINITY_DN35728_c1_g4	LOC_Os12g06010.1	bZIP
TRINITY_DN35733_c0_g2	Tae040709	NF-YB
TRINITY_DN35743_c0_g1	Tae026309	MYB_related
TRINITY_DN35744_c4_g1	MDP0000464809	GRAS
TRINITY_DN35745_c0_g1	estExt_fgenesh3_pg.C_130070	SBP
TRINITY_DN35747_c0_g1	MDP0000218395	FAR1
TRINITY_DN35747_c0_g2	MDP0000218395	FAR1
TRINITY_DN35751_c0_g1	MDP0000264383	FAR1
TRINITY_DN35753_c0_g1	mrna00537.1-v1.0-hybrid	HB-other
TRINITY_DN35758_c0_g1	MLOC_75092.2	CO-like
TRINITY_DN35758_c0_g2	Tae027677	CO-like
TRINITY_DN35761_c0_g1	MLOC_58467.3	TALE
TRINITY_DN35769_c2_g1	Sobic.009G135300.1.p	FAR1
TRINITY_DN35775_c0_g1	mrna09125.1-v1.0-hybrid	bHLH
TRINITY_DN35779_c1_g1	MA_8273259g0010	bHLH
TRINITY_DN35792_c1_g2	GSMUA_Achr10P22520_001	TALE
TRINITY_DN35799_c1_g11	mrna15187.1-v1.0-hybrid	bHLH
TRINITY_DN35799_c1_g14	mrna15187.1-v1.0-hybrid	bHLH
TRINITY_DN35799_c1_g3	mrna15187.1-v1.0-hybrid	bHLH
TRINITY_DN35799_c1_g6	mrna15187.1-v1.0-hybrid	bHLH
TRINITY_DN35799_c1_g8	mrna15187.1-v1.0-hybrid	bHLH
TRINITY_DN35803_c5_g2	Tae051344	Dof
TRINITY_DN35803_c5_g3	EMT30398	Dof
TRINITY_DN35809_c3_g2	Tae002826	C2H2
TRINITY_DN35825_c3_g1	MA_11351g0010	WRKY
TRINITY_DN35826_c0_g2	Bradi2g44117.1	bHLH
TRINITY_DN35829_c1_g3	Tae039974	GRAS
TRINITY_DN35830_c0_g1	MDP0000309181	M-type
TRINITY_DN35830_c0_g3	MDP0000309181	M-type
TRINITY_DN35833_c0_g1	PH01000020G0110	NAC
TRINITY_DN35842_c0_g1	29776.m000469	LSD
TRINITY_DN35850_c3_g1	NNU_017667-RA	EIL
TRINITY_DN35850_c3_g2	NNU_017667-RA	EIL
TRINITY_DN35858_c0_g2	Aquca_004_00230.2	TCP
TRINITY_DN35859_c0_g1	mrna01596.1-v1.0-hybrid	WRKY
TRINITY_DN35862_c3_g1	ObartAA03S_FGP14597	M-type
TRINITY_DN35875_c0_g1	MDP0000121180	G2-like
TRINITY_DN35881_c0_g1	MLOC_51191.3	HSF
TRINITY_DN35883_c0_g1	GSVIVT01018226001	ERF
TRINITY_DN35886_c1_g4	EMT01874	MYB
TRINITY_DN35889_c2_g1	PH01003957G0030	E2F/DP
TRINITY_DN35907_c1_g3	mrna01596.1-v1.0-hybrid	WRKY
TRINITY_DN35913_c0_g1	EMT28877	ERF
TRINITY_DN35914_c0_g1	Lus10007348	MYB_related
TRINITY_DN35914_c0_g3	Lus10007348	MYB_related
TRINITY_DN35917_c2_g1	Tae005053	Trihelix
TRINITY_DN35920_c0_g1	mrna28322.1-v1.0-hybrid	HD-ZIP
TRINITY_DN35923_c1_g1	Potri.012G137500.1	FAR1
TRINITY_DN35923_c2_g1	Potri.012G137500.1	FAR1
TRINITY_DN35923_c2_g2	Potri.012G137500.1	FAR1
TRINITY_DN35925_c4_g1	MDP0000318339	FAR1
TRINITY_DN35928_c0_g1	Aquca_009_00966.1	NAC
TRINITY_DN35933_c0_g1	MDP0000265073	NAC
TRINITY_DN35936_c0_g1	889097	STAT
TRINITY_DN35941_c0_g1	Tae053499	MYB
TRINITY_DN35953_c1_g2	EMT21109	GeBP
TRINITY_DN35956_c0_g1	EMT29229	B3
TRINITY_DN35962_c0_g1	PGSC0003DMP400025709	AP2
TRINITY_DN35966_c0_g1	mrna31001.1-v1.0-hybrid	C3H
TRINITY_DN35973_c0_g1	440731	ERF
TRINITY_DN35979_c0_g1	PK04509.1	bHLH
TRINITY_DN35991_c0_g1	PK03054.1	HD-ZIP
TRINITY_DN35992_c1_g3	Lus10043264	YABBY
TRINITY_DN35994_c1_g1	MLOC_57764.2	WRKY
TRINITY_DN35994_c2_g2	MLOC_34522.2	WRKY
TRINITY_DN35998_c0_g2	Tae046105	FAR1
TRINITY_DN36001_c1_g1	PH01002606G0040	HSF
TRINITY_DN36005_c1_g1	AC205484.3_FGP005	NAC
TRINITY_DN36010_c2_g2	GRMZM2G083374_P01	FAR1
TRINITY_DN36012_c4_g1	Tae022930	bZIP
TRINITY_DN36015_c0_g2	EMT21706	NAC
TRINITY_DN36017_c3_g2	ObartAA03S_FGP20642	EIL
TRINITY_DN36021_c2_g1	EMS47464	bHLH
TRINITY_DN36027_c1_g1	Bra036142	bZIP
TRINITY_DN36031_c2_g3	MDP0000263713	YABBY
TRINITY_DN36032_c0_g2	OpuncBB_FGP19102	C2H2
TRINITY_DN36032_c0_g4	MLOC_79967.1	C2H2
TRINITY_DN36037_c1_g1	MLOC_78149.2	TALE
TRINITY_DN36038_c2_g1	MLOC_64735.1	bHLH
TRINITY_DN36041_c0_g1	MDP0000606021	bHLH
TRINITY_DN36041_c0_g2	MDP0000606021	bHLH
TRINITY_DN36041_c0_g3	MDP0000606021	bHLH
TRINITY_DN36048_c1_g1	MDP0000275412	Trihelix
TRINITY_DN36054_c0_g1	mrna13364.1-v1.0-hybrid	bHLH
TRINITY_DN36060_c1_g2	PDK_30s1165641g010	NAC
TRINITY_DN36061_c0_g1	GSVIVT01030079001	FAR1
TRINITY_DN36064_c1_g1	Tae065453	TALE
TRINITY_DN36064_c2_g1	Tae007335	HD-ZIP
TRINITY_DN36068_c0_g3	MDP0000449389	M-type
TRINITY_DN36069_c2_g1	Glyma07g33511.1	ERF
TRINITY_DN36075_c0_g1	Scf00026.g3386.t1	M-type
TRINITY_DN36077_c5_g2	ORGLA11G0021400.1	NAC
TRINITY_DN36077_c6_g1	ORGLA11G0021400.1	NAC
TRINITY_DN36077_c6_g2	BGIOSGA034756-PA	NAC
TRINITY_DN36092_c0_g3	ObartAA03S_FGP4185	SRS
TRINITY_DN36095_c0_g1	Bra001729	B3
TRINITY_DN36102_c2_g1	MDP0000247912	bHLH
TRINITY_DN36114_c2_g5	Ghi015674	Dof
TRINITY_DN36114_c2_g6	Ghi015674	Dof
TRINITY_DN36116_c1_g1	BGIOSGA012704-PA	MYB_related
TRINITY_DN36116_c1_g3	BGIOSGA012704-PA	MYB_related
TRINITY_DN36116_c2_g1	BGIOSGA012704-PA	MYB_related
TRINITY_DN36119_c0_g1	ObartAA03S_FGP4185	SRS
TRINITY_DN36119_c0_g3	ObartAA03S_FGP4185	SRS
TRINITY_DN36121_c1_g2	EMT05721	bZIP
TRINITY_DN36122_c1_g2	Pbr005182.1	C3H
TRINITY_DN36135_c1_g1	ObartAA03S_FGP14057	G2-like
TRINITY_DN36139_c2_g4	Gorai.003G023300.1	HB-other
TRINITY_DN36139_c2_g5	Gorai.003G023300.2	HB-other
TRINITY_DN36149_c0_g3	EMT18532	HB-PHD
TRINITY_DN36152_c1_g1	GRMZM5G873586_P04	LBD
TRINITY_DN36152_c3_g1	EMT29229	B3
TRINITY_DN36153_c1_g1	PH01002606G0040	HSF
TRINITY_DN36156_c2_g4	Bra001729	B3
TRINITY_DN36156_c2_g5	Bra001729	B3
TRINITY_DN36179_c0_g1	Bra009591	MYB_related
TRINITY_DN36180_c0_g1	MDP0000240167	CPP
TRINITY_DN36185_c0_g1	MDP0000265073	NAC
TRINITY_DN36185_c1_g1	MDP0000265073	NAC
TRINITY_DN36189_c0_g1	LOC_Os08g10560.1	NF-YC
TRINITY_DN36189_c1_g1	LOC_Os08g10560.1	NF-YC
TRINITY_DN36199_c0_g1	MDP0000288192	HB-other
TRINITY_DN36199_c0_g2	GSMUA_Achr10P15240_001	Nin-like
TRINITY_DN36199_c0_g3	GSMUA_Achr10P15240_001	Nin-like
TRINITY_DN36207_c4_g1	MDP0000288624	NAC
TRINITY_DN36209_c0_g2	BGIOSGA035841-PA	MYB_related
TRINITY_DN36212_c2_g1	GSVIVT01016458001	TALE
TRINITY_DN36222_c1_g2	MDP0000287465	HRT-like
TRINITY_DN36223_c0_g2	PGSC0003DMP400041646	MYB_related
TRINITY_DN36238_c0_g1	Thecc1EG029192t1	C3H
TRINITY_DN36238_c0_g2	Thecc1EG029192t1	C3H
TRINITY_DN36242_c0_g1	Tae043463	ERF
TRINITY_DN36242_c1_g1	Bradi3g49810.1	ERF
TRINITY_DN36243_c3_g1	EMT13761	NAC
TRINITY_DN36244_c1_g2	Bra001729	B3
TRINITY_DN36253_c0_g2	MLOC_66788.2	TALE
TRINITY_DN36254_c0_g1	GSMUA_Achr7P16060_001	ERF
TRINITY_DN36256_c1_g1	MLOC_55203.2	DBB
TRINITY_DN36256_c2_g3	MLOC_61366.1	DBB
TRINITY_DN36257_c2_g3	Thecc1EG000515t1	B3
TRINITY_DN36257_c5_g3	GSMUA_Achr6P04510_001	GATA
TRINITY_DN36258_c0_g1	Neem_1536_f_3	bHLH
TRINITY_DN36262_c3_g9	EMT07921	FAR1
TRINITY_DN36263_c1_g2	MLOC_10687.4	WRKY
TRINITY_DN36267_c1_g1	MDP0000252726	B3
TRINITY_DN36273_c1_g1	EMS53227	TCP
TRINITY_DN36273_c1_g3	EMS53227	TCP
TRINITY_DN36273_c1_g4	EMS53227	TCP
TRINITY_DN36273_c1_g5	EMS53227	TCP
TRINITY_DN36273_c1_g6	EMS53227	TCP
TRINITY_DN36276_c2_g3	Gorai.001G003200.1	S1Fa-like
TRINITY_DN36276_c2_g7	Gorai.001G003200.1	S1Fa-like
TRINITY_DN36280_c3_g2	Glyma03g02000.3	C3H
TRINITY_DN36282_c0_g1	LOC_Os11g12360.1	M-type
TRINITY_DN36283_c2_g1	mrna27940.1-v1.0-hybrid	NAC
TRINITY_DN36297_c2_g1	MLOC_5850.1	WRKY
TRINITY_DN36311_c0_g2	C.cajan_32294	BES1
TRINITY_DN36314_c1_g2	mrna28322.1-v1.0-hybrid	HD-ZIP
TRINITY_DN36314_c1_g3	mrna01596.1-v1.0-hybrid	WRKY
TRINITY_DN36331_c0_g1	MA_10428770g0010	WRKY
TRINITY_DN36343_c1_g2	Gorai.001G003200.1	S1Fa-like
TRINITY_DN36351_c3_g1	Bra001729	B3
TRINITY_DN36351_c3_g3	Bra001729	B3
TRINITY_DN36351_c3_g4	Bra001729	B3
TRINITY_DN36351_c3_g5	Bra001729	B3
TRINITY_DN36356_c3_g3	MDP0000231216	TALE
TRINITY_DN36357_c0_g1	PH01002606G0040	HSF
TRINITY_DN36375_c1_g1	GRMZM2G088440_P01	TCP
TRINITY_DN36388_c1_g1	GRMZM2G471600_P01	G2-like
TRINITY_DN36390_c2_g1	Tae031250	AP2
TRINITY_DN36397_c2_g1	EMS58638	CAMTA
TRINITY_DN36397_c2_g3	EMS58638	CAMTA
TRINITY_DN36403_c0_g1	Scf00089.g7885.t1	B3
TRINITY_DN36405_c0_g1	Ahy022700	ERF
TRINITY_DN36407_c2_g1	LOC_Os11g12360.1	M-type
TRINITY_DN36410_c3_g2	Tae032067	GATA
TRINITY_DN36411_c2_g4	MDP0000191614	NAC
TRINITY_DN36413_c0_g1	mrna09125.1-v1.0-hybrid	bHLH
TRINITY_DN36414_c0_g2	EMS59827	ERF
TRINITY_DN36414_c1_g3	EMS59827	ERF
TRINITY_DN36414_c1_g4	EMS59827	ERF
TRINITY_DN36419_c3_g1	LOC_Os04g22990.1	FAR1
TRINITY_DN36423_c2_g1	EMS52514	CAMTA
TRINITY_DN36428_c2_g3	mrna06093.1-v1.0-hybrid	bHLH
TRINITY_DN36435_c1_g1	AT1G64100.2	NAC
TRINITY_DN36436_c0_g1	MDP0000256917	STAT
TRINITY_DN36444_c1_g1	ppa023106m	HB-PHD
TRINITY_DN36448_c5_g1	PK00408.1	WRKY
TRINITY_DN36450_c0_g1	mrna13356.1-v1.0-hybrid	MIKC
TRINITY_DN36450_c0_g2	mrna13356.1-v1.0-hybrid	MIKC
TRINITY_DN36465_c0_g2	Bra013842	GeBP
TRINITY_DN36467_c1_g2	GRMZM2G396451_P02	GATA
TRINITY_DN36478_c3_g5	MDP0000248927	G2-like
TRINITY_DN36480_c2_g3	NNU_008604-RA	MYB_related
TRINITY_DN36486_c4_g1	PDK_30s782571g001	AP2
TRINITY_DN36490_c0_g1	MDP0000710259	MYB
TRINITY_DN36498_c0_g1	mrna03614.1-v1.0-hybrid	C2H2
TRINITY_DN36511_c1_g1	mrna28320.1-v1.0-hybrid	bHLH
TRINITY_DN36515_c0_g1	AT4G12020.2	WRKY
TRINITY_DN36515_c1_g1	AT4G12020.1	WRKY
TRINITY_DN36517_c1_g1	LOC_Os05g03800.1	FAR1
TRINITY_DN36518_c3_g1	LOC_Os12g06010.1	bZIP
TRINITY_DN36524_c0_g1	LOC_Os11g12360.1	M-type
TRINITY_DN36530_c5_g2	Bradi2g44117.1	bHLH
TRINITY_DN36535_c1_g2	Tae061730	FAR1
TRINITY_DN36541_c1_g2	Nta013352	bHLH
TRINITY_DN36542_c1_g1	PH01001490G0340	MYB_related
TRINITY_DN36546_c1_g1	GSMUA_Achr10P22520_001	TALE
TRINITY_DN36548_c5_g1	LOC_Os12g06010.1	bZIP
TRINITY_DN36549_c0_g1	MA_52704g0010	E2F/DP
TRINITY_DN36556_c1_g2	GSMUA_Achr8P25970_001	MYB
TRINITY_DN36566_c1_g1	Aan015255	MYB
TRINITY_DN36569_c0_g1	Jcr4S02252.50	B3
TRINITY_DN36579_c0_g1	MDP0000247912	bHLH
TRINITY_DN36583_c0_g2	LOC_Os12g06010.1	bZIP
TRINITY_DN36586_c0_g1	LOC_Os12g06010.1	bZIP
TRINITY_DN36589_c0_g1	mgv1a001951m	S1Fa-like
TRINITY_DN36600_c1_g2	Bra001729	B3
TRINITY_DN36600_c1_g3	Bra001729	B3
TRINITY_DN36606_c0_g1	MLOC_56120.1	C2H2
TRINITY_DN36613_c3_g1	PDK_30s873781g005	C3H
TRINITY_DN36613_c3_g4	PDK_30s873781g005	C3H
TRINITY_DN36615_c0_g1	MLOC_37666.2	bHLH
TRINITY_DN36637_c1_g1	GSVIVT01008395001	MYB
TRINITY_DN36637_c1_g4	GSVIVT01008395001	MYB
TRINITY_DN36642_c2_g1	EMT13974	MYB
TRINITY_DN36642_c2_g2	Tae036359	MYB_related
TRINITY_DN36644_c4_g2	Neem_6059_f_3	TALE
TRINITY_DN36645_c0_g1	MDP0000215349	WRKY
TRINITY_DN36649_c0_g1	Jcr4S00206.70	FAR1
TRINITY_DN36657_c1_g1	Glyma04g34912.1	bHLH
TRINITY_DN36666_c2_g7	BGIOSGA027491-PA	WRKY
TRINITY_DN36668_c3_g1	Bra039779	S1Fa-like
TRINITY_DN36668_c4_g1	Lus10043264	YABBY
TRINITY_DN36676_c3_g1	PH01002606G0040	HSF
TRINITY_DN36680_c0_g3	MDP0000464809	GRAS
TRINITY_DN36695_c1_g3	GRMZM2G104268_P01	FAR1
TRINITY_DN36699_c2_g1	Bra033767	E2F/DP
TRINITY_DN36712_c0_g1	PH01000133G1180	C3H
TRINITY_DN36717_c2_g1	Tae054499	FAR1
[truncated: 2,767 more rows]
