# Supplementary material for: Analysis of Elymus nutans seed coat development elucidates the genetic basis of metabolome and transcriptome underlying seed coat permeability characteristics
Source: Front Plant Sci. 2022 Aug 18;13:970957. doi: 10.3389/fpls.2022.970957 (PMC9437961; doi:10.3389/fpls.2022.970957)
Supplement: Supplementary file 5 [file Data_Sheet_5.XLSX]

## Sheet: Sheet1
8-18 dpa						8-28 dpa
Metabolites	Unigenes	cor	pvalue			Metabolites	Unigenes	cor	pvalue
123	TRINITY_DN33883_c0_g1	0.810035	0.00140258			123	TRINITY_DN35106_c0_g1	-0.844134	0.000554261
123	TRINITY_DN31638_c0_g1	-0.814659	0.00125032			123	TRINITY_DN27380_c0_g1	-0.800295	0.00176967
123	TRINITY_DN46582_c2_g1	-0.823503	0.000994753			123	TRINITY_DN35854_c1_g1	-0.833312	0.000760575
123	TRINITY_DN46459_c0_g1	0.877424	0.000176775			123	TRINITY_DN31652_c0_g1	0.849781	0.000465505
1753	TRINITY_DN41705_c0_g1	-0.845196	0.000536645			123	TRINITY_DN38915_c1_g2	0.848277	0.000487986
1753	TRINITY_DN18317_c0_g1	-0.805287	0.00157338			123	TRINITY_DN46459_c0_g1	0.877424	0.000176775
1753	TRINITY_DN32785_c0_g1	-0.887464	0.000117343			123	TRINITY_DN46582_c2_g1	-0.823503	0.000994753
1753	TRINITY_DN44523_c1_g2	-0.867756	0.000254053			123	TRINITY_DN41910_c1_g1	0.891334	9.91742e-05
1753	TRINITY_DN26847_c0_g1	-0.882522	0.000144228			123	TRINITY_DN39421_c0_g1	0.806211	0.00153895
1753	TRINITY_DN41283_c1_g3	-0.891364	9.90421e-05			123	TRINITY_DN34818_c0_g3	-0.805397	0.00156921
1753	TRINITY_DN42981_c0_g2	-0.809453	0.00142272			123	TRINITY_DN42064_c1_g2	0.822573	0.00101955
1753	TRINITY_DN37097_c1_g4	-0.912338	3.51372e-05			123	TRINITY_DN33883_c0_g1	0.810035	0.00140258
1753	TRINITY_DN45143_c1_g3	-0.90294	5.75254e-05			123	TRINITY_DN31638_c0_g1	-0.814659	0.00125032
1753	TRINITY_DN33845_c0_g3	-0.81032	0.0013928			123	TRINITY_DN33210_c0_g1	0.836636	0.000691783
1753	TRINITY_DN31638_c0_g1	-0.856108	0.000379612
1753	TRINITY_DN45398_c0_g1	0.895735	8.1273e-05
1753	TRINITY_DN17773_c0_g1	-0.877233	0.000178102
1753	TRINITY_DN46459_c0_g1	0.874243	0.000199822
1753	TRINITY_DN41705_c0_g1	-0.845196	0.000536645
1753	TRINITY_DN18317_c0_g1	-0.805287	0.00157338
1753	TRINITY_DN32785_c0_g1	-0.887464	0.000117343
1753	TRINITY_DN44523_c1_g2	-0.867756	0.000254053
1753	TRINITY_DN26847_c0_g1	-0.882522	0.000144228
1753	TRINITY_DN41283_c1_g3	-0.891364	9.90421e-05
1753	TRINITY_DN36680_c0_g2	-0.844127	0.000554384
1753	TRINITY_DN42981_c0_g2	-0.809453	0.00142272
1753	TRINITY_DN37097_c1_g4	-0.912338	3.51372e-05
1753	TRINITY_DN45143_c1_g3	-0.90294	5.75254e-05
1753	TRINITY_DN33845_c0_g3	-0.81032	0.0013928
1753	TRINITY_DN40841_c2_g2	0.872083	0.000216758
1753	TRINITY_DN46089_c1_g2	0.850271	0.000458365
1753	TRINITY_DN31638_c0_g1	-0.856108	0.000379612
1753	TRINITY_DN35506_c0_g1	-0.853882	0.00040829
1753	TRINITY_DN45398_c0_g1	0.895735	8.1273e-05
1753	TRINITY_DN46582_c2_g1	-0.849689	0.000466862
1753	TRINITY_DN17773_c0_g1	-0.877233	0.000178102
1753	TRINITY_DN37737_c2_g3	0.90016	6.59341e-05
1753	TRINITY_DN46459_c0_g1	0.874243	0.000199822
